# Supplementary material for: Genome-wide identification of the Fermentome; genes required for successful and timely completion of wine-like fermentation by Saccharomyces cerevisiae
Source: BMC Genomics. 2014 Jul 3;15(1):552. doi: 10.1186/1471-2164-15-552 (PMC4099481; doi:10.1186/1471-2164-15-552)
Supplement: Supplementary file 1 — Additional file 1: Experimental data from micro-scale and laboratory-scale fermentations in chemically defined grape juice medium. Micro-fermentation screens 1 and 2 were conducted in high sugar media (CDGJM_200) whilst micro-fermentation 3 was conducted in a low sugar medium (CDGJM_20). Values were the average of duplicate fermentation samples per strain. Laboratory scale (100 mL) fermentations were performed in CDGJM_200, and the values represent the average of triplicate fermentations. Data for optical density measurements are not included. (XLSX 1 MB) [file 12864_2013_6243_MOESM1_ESM.xlsx]

## Sheet: Add' file 1 BMC Genomics 2013
Additional File 1: Experimental data from micro-scale and laboratory-scale fermentations in chemically defined grape juice medium (CDGJM)
Micro-fermentations 1 and 2 were conducted in high sugar medium (CDGJM_200) whilst micro-fermentation 3 was conducted in low sugar medium (CDGJM_20).
Values were the average of duplicate fermentations per strain.
Laboratory scale (100 mL) fermentations were performed in CDGJM_200, and the values represent the average of triplicate fermentations. Data for optical density is not included.
		Micro-Fermentation 1:			Micro-Fermentation 2:													Micro-Ferment 3												100 mL Ferment
		high sugar: CDGJM_200			high sugar: CDGJM_200													low sugar:CDGJM_20												high sugar: CDGJM_200
		Residual Sugar			Residual Sugar			OD600			Residual Sugar			OD600			OD600 ratio deletant:parent	Residual Sugar			OD600 data			Residual Sugar			OD600 data			Fermentation duration (mutant)	Fermentation duration (BY4743)	Fermentation duration ratio mutant:parent		Systematic Name
Gene name	Systematic Name	Average	±	SD @180 h	Average	±	SD @ 137 h	Average	±	SD @ 137 h	Average	±	SD @ 190 h	Average	±	SD @ 190 h		Average	±	SD @ 32 h	Average	±	SD @ 32 h	Average	±	SD @ 56 h	Average	±	SD @ 56 h				Gene name
	BY4743	-0.578632	±	0.0591673	2.48459	±	4.76508	1.56616	±	0.500282	0.104897	±	0.908949	1.62086	±	0.487982	1	0.719553	±	0.384027	1.18023	±	0.0608632	0.116185	±	0.0804545	1.18023	±	0.0608632
PAU8	YAL068C	7.29814	±	0.072242	1.94381	±	2.57873	1.227	±	0.0282843	-0.0864463	±	0.191672	1.6315	±	0.32739	1.13188	0.909969	±	0.613816	1.2535	±	0.0219203	-0.00776595	±	0.268226	1.2535	±	0.0219203
CCR4	YAL021C	22.7759	±	0.624761	55.8968	±	2.70858	0.7395	±	0.0558614	8.99751	±	6.11938	0.815	±	0.0212132	0.651255	4.32655	±	0.82733	1.3655	±	0.0219203	0.274344	±	0.243792	1.3655	±	0.0219203	149	99	1.50505	CCR4	YAL021C
ADE1	YAR015W	165.411	±	0.782509	225.744	±	17.4048	0.175	±	0	174.6	±	7.18386	0.156	±	0.00282843	0.177709	21.3491	±	0.632536	0.354	±	0.00424264	21.8489	±	1.38828	0.354	±	0.00424264
	YAR015W	137.931	±	0.868976
KIN3	YAR018C	7.14013	±	1.83057	1.34213	±	0.963499	1.1745	±	0.22981	-0.100178	±	0.0918484	1.047	±	0.219203	1.38288	0.620979	±	0.395969	1.2765	±	0.0162635	0.0549505	±	0.179532	1.2765	±	0.0162635
RNP1	YLL046C	9.70723	±	0.238664	0.651089	±	0.238137	1.1045	±	0.0516188	-0.2176	±	0.0106016	1.5045	±	0.0176777	1.23423	0.778353	±	0.567868	1.2405	±	0.0120208	-0.000754938	±	0.169373	1.2405	±	0.0120208
ERG3	YLR056W	18.4841	±	8.50474	178.539	±	7.71846	0.167	±	0.00848528	216.156	±	9.38562	0.179	±	0.00141421	0.200673	0.014835	±	0.26211	1.23	±	0.00848528	0.109817	±	0.377116	1.23	±	0.00848528
	YLR056W																	0.437668		0.261693	1.2395	±	0.0120208	0.109817	±	0.377116	1.2395	±	0.0120208
YLR112W	YLR112W	9.4487	±	2.07518	-0.187451	±	0.297854	1.284	±	0.173948	-0.334531	±	0.0150598	1.016	±	0.0183848	1.14113	0.658247	±	0.320288	1.213	±	0.0169706	0.238274	±	0.187087	1.213	±	0.0169706
HOG1	YLR113W	13.4923	±	1.25423	50.2824	±	2.61829	-16.83	±	28.256	41.47	±	0.320104	-0.3585	±	3.19259	0.834303	0.414301	±	0.301453	1.181	±	0.0183848	0.00936224	±	0.155065	1.181	±	0.0183848	190	91	2.08791	HOG1	YLR113W
GSF2	YML048W	4.80843	±	6.71402	30.9284	±	4.93073	1.223	±	0.0155563	5.16919	±	2.46998	0.8605	±	0.0869741	1.06745	0.414751	±	0.030056	1.18	±	0.0155563	0.0439927	±	0.16973	1.18	±	0.0155563	124	91	1.36264	GSF2	YML048W
RAD52	YML032C	34.1606	±	13.2917	1.22888	±	2.04439	1.423	±	0.547301	0.983109	±	1.83478	1.203	±	0.0579828	1.24201	0.678738	±	0.376328	1.225		0.0381838	0.0561232	±	0.152575	1.225	±	0.0381838	96	96	1	RAD52	YML032C
ERG6	YML008C	3.66757	±	0.316563	179.81	±	8.95585	1.034	±	0.0353553	1.4446	±	1.30204	0.932	±	0.059397	0.980107	1.72102	±	0.944713	1.231	±	0.0282843	0.0518043	±	0.152161	1.231	±	0.0282843	185	100	1.85	ERG6	YML008C
MIH1	YMR036C	8.1608	±	1.23454	-0.385931	±	0.0526086	1.359	±	0.0438406	-0.497488	±	0.0860722	2.25	±	0.231931	2.71493	0.784447	±	0.358577	1.412	±	0.229103	0.021745	±	0.201193	1.412	±	0.229103
NUP53	YMR153W	6.60381	±	1.31638	-0.0940651	±	0.0513376	1.2625	±	0.00636396	-0.202607	±	0.0318048	1.3155	±	0.0162635	1.15655	0.648478	±	0.372396	1.254	±	0.0127279	0.0113756	±	0.152218	1.254	±	0.0127279
SSO2	YMR183C	8.37509	±	4.21764	24.4436	±	0.39694	0.7675	±	0.0346482	1.52518	±	0.371478	0.8475	±	0.0544472	0.675914	1.2602	±	0.923143	1.2015	±	0.0148492	0.0529371	±	0.182379	1.2015	±	0.0148492
ERG2	YMR202W	90.5969	±	8.53445	64.842	±	2.09631	0.6615	±	0.00777817	2.53026	±	1.60918	0.7755	±	0.0120208	0.582563	4.20371	±	1.74519	1.171	±	0.0127279	0.305496	±	0.282153	1.171	±	0.0127279
INP1	YMR204C	3.17924	±	0.476323	0.837629	±	0.404034	1.1695	±	0.105359	-0.145455	±	0.0234079	1.2625	±	0.217082	2.14343	0.42922	±	0.334352	1.215	±	0.019799	-0.0238832	±	0.233901	1.215	±	0.019799
PFK2	YMR205C	165.516	±	9.25303	0.312627	±	0.0589386	1.113	±	0.0183848	-0.139518	±	0.0106016	1.3315	±	0.0558614	1.02344	0.724984	±	0.395946	1.229	±	0.0127279	0.0630143	±	0.225246	1.229	±	0.0127279	101	101	1	PFK2	YMR205C
YMR206W	YMR206W	5.11598	±	0.0990591	0.475942	±	0.507229	1.1975	±	0.0657609	0.199623	±	0.726759	1.1835	±	0.0855599	1.04519	0.230707	±	0.034889	1.226	±	0.0183848	0.0448733	±	0.136665	1.226	±	0.0183848
SAP30	YMR263W	7.46743	±	0.350656	23.1677	±	0.299853	1.159	±	0.0141421	-0.340376	±	0.0109271	1.317	±	0.138593	1.01159	0.942568	±	0.707118	1.2325	±	0.013435	0.0538177	±	0.149314	1.2325	±	0.013435	147	91	1.61538	SAP30	YMR263W
ZDS1	YMR273C	202.251	±	12.5382	0.453026	±	0.377876	2.3135	±	0.781353	0.659573	±	0.648382	1.375	±	0.039598	1.27729	0.214761	±	0.275039	1.3005	±	0.0304056	0.22884	±	0.40097	1.3005	±	0.0304056
	YMR273C	5.53984	±	0.556018
RCE1	YMR274C	6.34192	±	0.244919	59.5583	±	1.81492	1.1535	±	0.0572756	-0.354368	±	0.0129935	1.4015	±	0.252437	1.00679	3.5323	±	2.76441	1.43	±	0.0367696	0.0246789	±	0.108106	1.43	±	0.0367696	102.75	91	1.12912	RCE1	YMR274C
ABZ2	YMR289W	6.4432	±	0.0982864	8.53383	±	12.3751	1.2355	±	0.0403051	-0.40677	±	0.13081	1.2235	±	0.0516188	1.07836	0.864623	±	0.623948	1.176		0.019799	0.0439927	±	0.16973	1.176	±	0.019799	97	91	1.06593	ABZ2	YMR289W
SLG1	YOR008C	8.22403	±	1.12199	0.530502	±	1.38297	1.976	±	0.0240416	1.18881	±	2.10914	2.1625	±	0.0148492	1.72468	0.424061	±	0.171609	1.224	±	0.00282843	0.0327427	±	0.15382	1.224	±	0.00282843	101	101	1	SLG1	YOR008C
HST3	YOR025W	7.37003	±	0.200805	-0.374892	±	0.0966321	1.319	±	0.086267	-0.575797	±	0.0491571	1.6275	±	0.0346482	1.9638	0.169044	±	0.145456	1.2445	±	0.00777817	0.0327427	±	0.15382	1.2445	±	0.00777817	101	101	1	HST3	YOR025W
DIA2	YOR080W	91.4729	±	6.40159	196.585	±	14.9648	0.2555	±	0.0190919	170.312	±	0.904236	0.2585	±	0.0106066	0.230976	12.4612	±	2.5958	0.766	±	0.0169706	0.451673	±	0.253799	1.124	±	0.00848528	113	98.25	1.15013	DIA2	YOR080W
TGL5	YOR081C	3.25451	±	0.283478	1.566	±	0.684974	1.1835	±	0.118087	0.810472	±	1.18362	1.224	±	0.00848528	1.04227	0.503457	±	0.00340242	1.257	±	0.0127279	0.270599	±	0.198491	1.257	±	0.0127279
YOR318C	YOR318C	8.33299	±	1.16265	0.726379	±	0.00998399	1.208	±	0.111723	-0.137959	±	0.0128063	1.26	±	0.176777	1.09832	0.00298547	±	0.36142	1.2745	±	0.013435	0.0549505	±	0.179532	1.2745	±	0.013435
GNT1	YOR320C	179.596	±	25.1979	9.45578	±	11.7601	1.099	±	0.0438406	-0.172622	±	0.00619232	1.2335	±	0.0770746	1.02272	0.10124	±	0.168343	1.2625	±	0.00636396	0.0570038	±	0.11951	1.2625	±	0.00636396	94	91	1.03297	GNT1	YOR320C
PMT3	YOR321W	7.61361	±	0.857553	11.9759	±	2.90663	1.144	±	0.0339411	0.362609	±	0.741919	1.3075	±	0.0190919	1.10213	-0.111174	±	0.379219	1.2415	±	0.0162635	0.0439927	±	0.16973	1.2415	±	0.0162635	96.25	91	1.05769	PMT3	YOR321W
PYK2	YOR347C	6.5861	±	0.180126	196.56	±	18.3303	1.3225	±	0.183141	-0.346641	±	0.00206634	1.3535	±	0.185969	1.1543	0.176414	±	0.050232	1.2365	±	0.0148492	0.0226256	±	0.168128	1.2365	±	0.0148492	96.25	91	1.05769	PYK2	YOR347C
SIN3	YOL004W	3.9512	±	3.42384	9.86572	±	3.52045	1.385	±	0.0311127	0.968077	±	1.85309	1.9365	±	0.531037	1.25016	0.469721	±	0.0629125	1.275	±	0.00989949	0.0439927	±	0.16973	1.275	±	0.00989949	291.5 (11.06 ± 0.56 g L-1)	91	3.203	SIN3	YOL004W
	YOL004W																													406.5 (5.33 ± 1.62 g L-1)	108	3.76389	SIN3	YOL004W
ARG1	YOL058W	6.96647	±	0.671276	0.213111	±	0.620869	1.236	±	0.0113137	-0.309469	±	0.0327814	1.1995	±	0.0247487	1.0788	8.83307	±	2.7281	1.193	±	0.0735391	0.292233	±	0.26909	1.193	±	0.0735391
ATG19	YOL082W	6.08727	±	0.904632	-0.27009	±	0.112801	1.354	±	0.114551	-0.321158	±	0.00266177	1.3355	±	0.0742462	1.18179	0.645089	±	0.200356	1.2645	±	0.013435	0.0875676	±	0.197044	1.2645	±	0.013435	100	100	1	ATG19	YOL082W
HFI1	YPL254W	5.95485	±	7.61695	33.4198	±	0.57537	1.1435	±	0.218496	1.01756	±	1.49369	1.2565	±	0.0148492	0.998062	0.26626	±	0.193416	1.255	±	0.00707107	0.0439927	±	0.16973	1.255	±	0.00707107	238	104	2.28846	HFI1	YPL254W
TCO89	YPL180W	41.6493	±	4.36753	-0.28846	±	0.0284121	1.2855	±	0.0685894	-0.54097	±	0.0491571	1.3455	±	0.236881	1.62353	0.183924	±	0.147776	1.247		0.00848528	0.00356399	±	0.169786	1.247	±	0.00848528	176	123	1.43089	TCO89	YPL180W
OYE3	YPL171C	9.90546	±	0.171151	1.34152	±	2.45702	1.133	±	0.149907	0.0594025	±	0.359936	1.122	±	0.0692965	1.17605	0.54471	±	0.202046	1.2705	±	0.00212132	0.0662004	±	0.195442	1.2705	±	0.00212132
YPL245W	YPL245W	232.381	±	3.29966	0.169449	±	0.112176	1.0755	±	0.113844	-0.177	±	0.0256125	1.116	±	0.0452548	1.02357	0.192324	±	0.129055	1.256		0.0240416	0.0428199	±	0.196687	1.256	±	0.0240416
TEA1	YOR337W	3.53948	±	3.52002	-0.540957	±	0.0186604	1.2725	±	0.108187	0.469832	±	1.13075	1.308	±	0.140007	1.11066	-0.158167	±	0.379753	1.2685	±	0.0106066	0.0338755	±	0.184038	1.2685	±	0.0106066
KES1	YPL145C	6.11308	±	0.5307	0.61649	±	0.938138	1.064	±	0.0876812	-0.341837	±	0.0171261	1.1195	±	0.0275772	0.928674	0.113918	±	0.2552	1.259	±	0.00424264	0.0125084	±	0.182436	1.259	±	0.00424264	146	146	1	KES1	YPL145C
ISU1	YPL135W	8.38163	±	0.560108	-0.422137	±	0.0270069	1.266	±	0.0919239	-0.56709	±	0.0122656	1.5295	±	0.0572756	1.84555	0.306101	±	0.129712	1.2505	±	0.00777817	-0.00856654	±	0.186941	1.2505	±	0.00777817	94	100	0.94	ISU1	YPL135W
RNY1	YPL123C	182.031	±	6.43727	0.000776498	±	0.307583	1.261	±	0.186676	0.909607	±	1.56545	1.231	±	0.132936	1.10062	0.0709804	±	0.172276	1.2685	±	0.0318198	0.0570038	±	0.11951	1.2685	±	0.0318198
YBR220C	YBR220C	7.46698	±	0.253969	-0.39519	±	0.0365242	1.2535	±	0.108187	0.00814051	±	0.434108	1.1425	±	0.0940452	1.09407	0.146428	±	0.0537768	1.2795	±	0.0304056	0.0347561	±	0.150973	1.2795	±	0.0304056
RRT2	YBR246W	6.92592	±	0.810596	0.993509	±	0.93407	1.1435	±	0.00777817	-0.331188	±	0.00206634	1.233	±	0.0410122	0.998062	2.58361	±	1.073	1.2005	±	0.0346482	0.106629	±	0.195385	1.2005	±	0.0346482
VPS41	YDR080W	6.86921	±	0.178527	29.9305	±	0.429359	0.937	±	0.0155563	0.305071	±	0.23861	0.9265	±	0.118087	0.817826	0.25254	±	0.148683	1.256	±	0.0353553	0.0145617	±	0.122413	1.256	±	0.0353553	171	100	1.71	VPS41	YDR080W
YDR134C	YDR134C	7.03315	±	0.371669	-0.108531	±	0.00718002	1.3235	±	0.140714	-0.384487	±	0.319805	1.425	±	0.292742	1.71946	5.90152	±	2.94642	1.264	±	0.0113137	0.184582	±	0.174081	1.264	±	0.0113137
HPR1	YDR138W	60.6659	±	6.11402	20.6925	±	3.12315	1.605	±	0.0523259	0.401745	±	1.34693	2.101	±	0.346482	1.72425	17.5797	±	2.0975	1.209	±	0.086267	1.00044	±	0.191949	1.209	±	0.086267	104	104	1	HPR1	YDR138W
	YDR138W	91.0401	±	9.23736
CDC40	YDR364C	153.251	±	13.9656	200.604	±	0.611739	0.1745	±	0.00494975	195.929	±	1.2655	0.19	±	0.00141421	0.161474	23.0534	±	0.822646	0.3455	±	0.00353553	22.5761	±	1.35468	0.3455	±	0.00353553
	YDR364C	109.585	±	7.40104														21.8933	±	0.210826	0.3515	±	0.00353553	22.7922	±	1.00504	0.3515	±	0.00353553
YEL045C	YEL045C	35.1806	±	3.60273	17.2138	±	1.82613	1.4395	±	0.0247487	2.13347	±	3.04618	1.593	±	0.0537401	1.30735	17.9094	±	1.823	1.065	±	0.0890955	1.61826	±	0.0873393	1.065	±	0.0890955	98	90	1.08889	YEL045C	YEL045C
	YEL045C	6.47326	±	1.03636
GLY1	YEL046C	101.892	±	16.1387	4.63654	±	0.95325	2.333	±	0.229103	0.17171	±	0.785101	-4.686	±	9.32532	0.162085	17.4467	±	1.93777	0.954	±	0.115966	2.27443	±	0.125146	0.954	±	0.115966
	YEL046C	85.0098	±	10.8974														18.1526	±	1.2047	0.919	±	0.00282843	2.4737	±	0.0484689	0.919	±	0.00282843
NSR1	YGR159C	20.1483	±	7.61381	203.42	±	0.647647	0.177	±	0.00141421	206.505	±	7.65902	0.1975	±	0.00919239	1.24013	11.3111	±	2.36031	1.262	±	0.086267	0.254147	±	0.400988	1.262	±	0.086267	94	94	1	NSR1	YGR159C
	YGR159C	4.01226	±	0.805831
GND1	YHR183W	185.56	±	31.9397	204.193	±	9.29305	0.18	±	0.00282843	193.144	±	16.0474	0.178	±	0	0.214781	1.96091	±	0.355296	1.2725	±	0.123744	0.145437	±	0.380711	1.2725	±	0.123744
	YHR183W	21.311	±	3.45714														1.91727	±	0.108153	1.2405	±	0.0403051	0.172296	±	0.378793	1.2405	±	0.0403051
	YHR183W																	1.71086	±	0.579816	1.2355	±	0.0360624	0.124611	±	0.380152	1.2355	±	0.0360624
BUR2	YLR226W	172.831	±	20.3608	193.944	±	0.606297	0.1635	±	0.00212132	157.558	±	1.27164	0.179	±	0.00848528	0.170279	7.53881	±	2.55575	1.1655	±	0.0360624	0.262611	±	0.395073	1.1655	±	0.0360624
	YLR226W	22.1281	±	1.1461														7.18274	±	1.67473	1.162	±	0.0183848	0.276032	±	0.352134	1.162	±	0.0183848
YOR283W	YOR283W	194.687	±	3.78184	0.886163	±	1.36732	1.1585	±	0.053033	-0.386864	±	0	1.067	±	0.0339411	1.06633	0.165763	±	0.38885	1.207	±	0.00848528	-0.183083	±	0.199741	1.207	±	0.00848528
HUA2	YOR284W	10.0995	±	1.60865	4.15933	±	2.84324	1.2515	±	0.0502046	-0.404474	±	0.0249046	1.128	±	0.0240416	0.990503	0.263504	±	0.319126	1.2255	±	0.0190919	-0.193913	±	0.184426	1.2255	±	0.0190919	94	91	1.03297	HUA2	YOR284W
YJL211C	YJL211C	176.754	±	10.2541	1.47441	±	0.577865	2.113	±	0.347897	-0.49714	±	0.0560972	1.5395	±	0.0997021	0.929843	0.157834	±	0.392336	1.215	±	0.00282843	-0.183083	±	0.199741	1.215	±	0.00282843	104	104	1	YJL211C	YJL211C
NUC1	YJL208C	10.0706	±	0.700168	-0.150457	±	0.179707	2.222	±	0.69155	-0.561565	±	0.00790601	1.5865	±	0.210011	1.09194	0.273187	±	0.510939	1.2105	±	0.00494975	-0.172487	±	0.184756	1.2105	±	0.00494975
PHO90	YJL198W	8.50372	±	0.181909	2.34074	±	0.0645009	2.0425	±	0.0883883	-0.606822	±	0.0252248	2.063	±	0.264458	1.07497	0.371309	±	0.471585	1.2205	±	0.0106066	-0.16884	±	0.189913	1.2205	±	0.0106066
SWE1	YJL187C	9.85042	±	1.16825	3.00756	±	2.38665	1.9685	±	0.0784889	-0.567155	±	7.1089e-16	2.393	±	0.175362	1.04314	0.00667363	±	0.148732	1.2375	±	0.00494975	-0.176134	±	0.179598	1.2375	±	0.00494975	91	91	1	SWE1	YJL187C
SET2	YJL168C	9.19973	±	0.962586	0.728535	±	0.332838	0.9155	±	0.198697	-0.284557	±	0.0640405	1.054	±	0.039598	0.979313	0.259019	±	0.119963	1.217	±	0.0268701	-0.168606	±	0.220215	1.217	±	0.0268701
URA2	YJL130C	9.40551	±	1.61377	-0.298499	±	0.0401797	1.4205	±	0.0445477	-0.368835	±	0.000592976	1.2105	±	0.0247487	1.12426	0.0738551	±	0.21391	1.235	±	0.0254558	-0.18285	±	0.230043	1.235	±	0.0254558
MRP13	YGR084C	10.1641	±	2.12664	0.0952298	±	0.525407	1.706	±	0.10748	-0.420469	±	0.195399	1.395	±	0.103238	0.811309	0.00979908	±	0.212814	1.2405	±	0.0346482	-0.161657	±	0.200072	1.2405	±	0.0346482	91	91	1	MRP13	YGR084C
ATG33	YLR356W	6.05027	±	7.4651	-0.225551	±	0.0221641	1.9025	±	0.0841457	-0.521633	±	0.0523321	2.222	±	0.0763675	0.846283	0.00233408	±	0.261486	1.238	±	0.0254558	-0.172487	±	0.184756	1.238	±	0.0254558
CSR1	YLR380W	8.68715	±	0.233215	1.36961	±	1.40871	1.825	±	0.514774	-0.546391	±	0.00978856	2.669	±	0.374767	0.969664	0.236089	±	0.235825	1.2365	±	0.0190919	-0.161657	±	0.200072	1.2365	±	0.0190919
ROM1	YGR070W	7.97538	±	0.321362	4.14997	±	3.90132	1.812	±	0.18809	-0.554643	±	0.00188255	2.544	±	0.00282843	0.924251	0.116943	±	0.289978	1.251	±	0.0226274	-0.175762	±	0.179073	1.251	±	0.0226274	91	91	1	ROM1	YGR070W
SFP1	YLR403W	56.8465	±	14.0962	-0.263292	±	0.126449	1.3555	±	0.180312	-0.584436	±	0.0369387	1.4215	±	0.208597	1.71523	-0.172385	±	0.0589254	1.239	±	0.0226274	-0.172487	±	0.184756	1.239	±	0.0226274	94	94	1	SFP1	YLR403W
YLR294C	YLR294C	8.81455	±	0.485112	0.520185	±	1.23959	1.1935	±	0.243952	-0.231307	±	0.193901	0.996	±	0.100409	0.98955	0.355813	±	0.242152	1.237	±	0.0155563	-0.168606	±	0.220215	1.237	±	0.0155563
EST2	YLR318W	9.27812	±	0.480607	-0.348669	±	0.00398504	1.2005	±	0.0657609	-0.422923	±	7.06542e-16	1.049	±	0.0777817	0.952084	0.102261	±	0.135623	1.1975	±	0.0304056	-0.16884	±	0.189913	1.1975	±	0.0304056
CWC15	YDR163W	6.92859	±	0.482536	7.37537	±	10.9462	1.136	±	0.066468	-0.268205	±	0.0397289	0.95	±	0.135765	1.0114	-0.0948098	±	0.109404	1.2235	±	0.0431335	-0.183083	±	0.199741	1.2235	±	0.0431335	92.75	93.5	0.991979	CWC15	YDR163W
HTA1	YDR225W	6.68089	±	0.126843	-0.324152	±	0.0880991	2.2045	±	0.126572	-0.524561	±	0.00978856	2.5935	±	0.396687	0.949319	-0.0459075	±	0.223093	1.1825	±	0.033234	-0.179436	±	0.204899	1.1825	±	0.033234
MDS3	YGL197W	18.1733	±	3.45161	45.9523	±	0.150017	1.4605	±	0.748826	16.3926	±	4.1188	1.347	±	0.066468	0.576589	1.47212	±	1.04871	1.2855	±	0.0318198	-0.110767	±	0.209997	1.2855	±	0.0318198
VAM7	YGL212W	3.15092	±	0.137442	33.0582	±	14.6965	0.8295	±	0.132229	10.002	±	1.67124	1.2815	±	0.0869741	0.499869	2.23699	±	0.957484	1.1935	±	0.0417193	-0.125382	±	0.22035	1.1935	±	0.0417193
EDC1	YGL222C	8.07389	±	0.301834	1.06084	±	1.28011	1.8035	±	0.663973	-0.398373	±	0.040661	2.6545	±	0.0770746	0.964396	-0.0310211	±	0.0954231	1.262	±	0.039598	-0.172487	±	0.184756	1.262	±	0.039598
DOC1	YGL240W	7.80434	±	7.00856	-0.033355	±	0.32674	1.229	±	0.046669	-0.57573	±	4.72908e-05	1.4235	±	0.0954594	1.71765	-0.0819949	±	0.0531664	1.2715	±	0.0629325	-0.16189	±	0.16977	1.2715	±	0.0629325	90	90	1	DOC1	YGL240W
SRL4	YPL033C	9.5543	±	0.281146	-0.242068	±	0.272733	1.1365	±	0.0148492	-0.114325	±	0.256162	1.053	±	0.0226274	1.04244	0.193248	±	0.0919416	1.2635	±	0.0544472	-0.100171	±	0.195011	1.2635	±	0.0544472
RDS1	YCR106W	8.80622	±	1.06822	-0.351095	±	0.0649736	1.22	±	0.0565685	-0.376801	±	0.0391359	0.904	±	0.0834386	1.02836	-0.046454	±	0.163091	1.2515	±	0.0770746	-0.150689	±	0.184561	1.2515	±	0.0770746
UBP5	YER144C	9.52545	±	0.970677	1.56161	±	1.73148	1.206	±	0.0141421	0.437463	±	0.781532	1.145	±	0.0707107	0.995436	0.0225316	±	0.14176	1.31	±	0.103238	-0.172253	±	0.215057	1.31	±	0.103238
IRC5	YFR038W	8.08579	±	1.24171	1.6551	±	1.48748	1.1785	±	0.053033	-0.296944	±	0.327922	1.5365	±	0.163342	0.963979	0.172917	±	0.294776	1.296		0.0707107	-0.161285	±	0.199546	1.296	±	0.0707107	91	91	1	IRC5	YFR038W
HXK1	YFR053C	7.46855	±	1.15838	6.13711	±	6.42917	1.851	±	0.0579828	1.04587	±	0.0425435	1.3265	±	1.35835	0.813403	0.575845	±	0.449132	1.3285	±	0.0544472	-0.125106	±	0.158697	1.3285	±	0.0544472	162	114	1.42105	HXK1	YFR053C
TOD6	YBL054W	8.17398	±	0.631328	0.776759	±	1.51842	2.086	±	0.253144	-0.538138	±	0.0523321	2.5455	±	0.638517	0.924796	-0.131958	±	0.116098	1.273	±	0.0480833	-0.20839	±	0.163952	1.273	±	0.0480833
YLH47	YPR125W	4.9946	±	5.1059	0.949406	±	1.24247	1.101	±	0.179605	-0.121453	±	0.374163	0.9625	±	0.135057	0.969077	0.293415	±	0.138776	1.2955	±	0.0700036	-0.100171	±	0.195011	1.2955	±	0.0700036
VMA7	YGR020C	57.8951	±	2.89146	32.0894	±	0.856386	0.744	±	0.00565685	0.598891	±	0.299449	0.8375	±	0.1393	0.728103	15.0936	±	2.63742	1.247	±	0.135765	0.688685	±	0.44096	1.247	±	0.135765	185	100	1.85	VMA7	YGR020C
CPD1	YGR247W	4.42561	±	4.72285	-0.34726	±	0.0475953	1.302	±	0.165463	-0.358772	±	0.037357	1.009	±	0.0636396	1.03047	0.143348	±	0.268091	1.2875	±	0.072832	-0.197932	±	0.179793	1.2875	±	0.072832
OAZ1	YPL052W	5.39875	±	6.10381	-0.0543364	±	0.240379	2.0145	±	0.0205061	-0.591648	±	0	3.0295	±	0.853478	1.10064	-0.0733664	±	0.109466	1.2825	±	0.0403051	-0.183083	±	0.199741	1.2825	±	0.0403051
PMC1	YGL006W	8.04632	±	1.69998	0.257367	±	0.527161	2.005	±	0.289914	-0.575142	±	0	3.161	±	0.353553	1.14841	-0.042032	±	0.0651524	1.2555	±	0.026163	-0.183083	±	0.199741	1.2555	±	0.026163	146	146	1	PMC1	YGL006W
BRP1	YGL007W	4.84638	±	0.582946	20.025	±	2.35213	1.066	±	0.0876812	2.61656	±	0.0289899	1.322	±	0.0650538	0.651503	-0.143319	±	0.0559343	1.2195	±	0.0289914	-0.172625	±	0.215583	1.2195	±	0.0289914
DST1	YGL043W	8.13585	±	0.38597	22.2065	±	4.48646	1.3205	±	0.053033	-0.454089	±	0.0491807	1.3745	±	0.0685894	1.65852	-0.00453389	±	0.0883517	1.247	±	0.0183848	-0.162771	±	0.201648	1.247	±	0.0183848	124	100	1.24	DST1	YGL043W
RPB9	YGL070C	55.4403	±	1.17372	203.148	±	18.2589	0.165	±	0.00424264	156.805	±	1.64293	0.176	±	0	0.169659	8.62431	±	2.64757	1.0995	±	0.0233345	0.203629	±	0.358439	1.0995	±	0.0233345
	YGL070C	114.12	±	1.07996														9.22519	±	2.15768	1.1215	±	0.00212132	0.353014	±	0.363312	1.1215	±	0.00212132
CNM67	YNL225C	5.2318	±	2.46531	19.0202	±	5.83589	0.4355	±	0.335876	-0.0694605	±	0.397881	0.196	±	0.104652	0.761356	5.99584	±	1.22282	1.3155	±	0.116673	-0.00571297	±	0.23553	1.3155	±	0.116673	138	114	1.21053	CNM67	YNL225C
YNL217W	YNL217W	7.96825	±	0.554799	0.0831363	±	0.0937525	1.161	±	0.142836	-0.341581	±	0.0379499	0.906	±	0.00848528	0.946334	-0.0507228	±	0.260813	1.288	±	0.0565685	-0.179436	±	0.204899	1.288	±	0.0565685	92	99	0.929293	YNL217W	YNL217W
PEX1	YKL197C	9.39507	±	0.510783	-0.179218	±	0.0401797	1.158	±	0.019799	-0.359191	±	0.0379499	1.0695	±	0.0459619	0.929798	-0.076334	±	0.0910031	1.3075	±	0.0502046	-0.197932	±	0.179793	1.3075	±	0.0502046	144	123	1.17073	PEX1	YKL197C
MEH1	YKR007W	30.0899	±	11.9249	44.72	±	3.72649	0.977	±	0.0268701	21.2532	±	3.913	0.914	±	0.0523259	0.79461	0.148545	±	0.260741	1.255	±	0.0311127	-0.172625	±	0.215583	1.255	±	0.0311127	165	100	1.65	MEH1	YKR007W
DBP7	YKR024C	15.9197	±	9.79297	214.938	±	7.97075	0.1765	±	0.00777817	183.589	±	10.5913	0.1885	±	0.00919239	0.160372	5.87953	±	2.70409	1.17	±	0.0183848	0.121971	±	0.311754	1.17	±	0.0183848	107	123	0.869919	DBP7	YKR024C
	YKR024C	8.18297	±	3.91019														6.3734	±	1.65388	1.1785	±	0.033234	0.200802	±	0.332425	1.1785	±	0.033234
ABF2	YMR072W	8.33584	±	0.597541	-0.316135	±	0.18683	1.369	±	0.206475	-0.256003	±	0.0245027	2.089	±	0.524673	1.706	0.181683	±	0.067618	1.2435	±	0.0473762	-0.0822902	±	0.252892	1.2435	±	0.0473762	107	123	0.869919	ABF2	YMR072W
VHS1	YDR247W	8.72847	±	1.64598	2.76475	±	0.0221641	1.2005	±	0.133643	-0.546391	±	0.00978856	1.5925	±	0.105359	0.749804	0.0147993	±	0.175355	1.2985	±	0.0318198	-0.183455	±	0.200267	1.2985	±	0.0318198	116	100	1.16	VHS1	YDR247W
AKR1	YDR264C	74.9422	±	2.03457	182.849	±	9.2349	0.225	±	0.0381838	158.322	±	0.691437	0.1765	±	0.00777817	0.153203	22.1586	±	0.40342	0.352	±	0.0155563	22.293	±	2.56724	0.352	±	0.0155563
RTT103	YDR289C	2.76994	±	1.98824	10.0839	±	7.02752	1.208	±	0.019799	0.58903	±	1.12683	1.625	±	0.121622	0.76549	0.210148	±	0.302898	1.3005	±	0.0247487	-0.0278554	±	0.205266	1.3005	±	0.0247487	115	91	1.26374	RTT103	YDR289C
PEP7	YDR323C	6.18815	±	4.81759	11.3916	±	7.96776	0.7765	±	0.092631	0.272499	±	0.226647	1.017	±	0.039598	0.418824	4.11643	±	0.942316	1.161	±	0.0311127	-0.0456346	±	0.210094	1.161	±	0.0311127
SWP82	YFL049W	8.41983	±	0.624777	0.252988	±	0.453189	1.2415	±	0.033234	-0.523557	±	0.0492516	1.462	±	0.0169706	1.7641	-0.0579724	±	0.0573083	1.2795	±	0.013435	-0.172858	±	0.185281	1.2795	±	0.013435
ZUO1	YGR285C	8.83723	±	3.0424	6.22185	±	3.97579	0.777	±	0.370524	0.434109	±	1.08157	1.115	±	0.046669	0.969354	8.08147	±	1.58614	1.232	±	0.0339411	0.0921855	±	0.219921	1.232	±	0.0339411	142	94	1.51064	ZUO1	YGR285C
VMA10	YHR039C-B	19.0102	±	2.64803	26.3887	±	0.567983	0.811	±	0.0692965	0.52803	±	1.2144	0.5985	±	0.072832	0.641868	12.7194	±	4.07134	1.2055	±	0.11243	0.325069	±	0.300042	1.2055	±	0.11243	242	89.75	2.69638	VMA10	YHR039C-B
DON1	YDR273W	3.89619	±	4.519	-0.355322	±	0.0669661	1.2145	±	0.00212132	-0.404474	±	0.0498093	1.093	±	0.0155563	0.974621	0.0838991	±	0.169318	1.2965	±	0.0629325	-0.183455	±	0.200267	1.2965	±	0.0629325
BUD27	YFL023W	189.062	±	6.86086	42.9624	±	0.282564	0.914	±	0.0438406	18.8439	±	0.297077	0.9245	±	0.0318198	0.803738	1.82049	±	1.05154	1.2965		0.0685894	-0.147042	±	0.189718	1.2965	±	0.0685894	153	114	1.34211	BUD27	YFL023W
PRM8	YGL053W	217.504	±	7.59437	1.38505	±	1.86339	1.478	±	0.106066	0.168282	±	0.370478	1.4775	±	0.0120208	1.09802	-0.0120415	±	0.255409	1.2815	±	0.00212132	0.0624227	±	0.37201	1.2815	±	0.00212132
	YGL053W	5.43084	±	0.351294
YKR012C	YKR012C	3.88824	±	4.88262	0.622064	±	0.668359	1.7015	±	0.0572756	-0.549053	±	0.0798152	2.033	±	0.14425	0.893595	0.0884671	±	0.383296	1.2875	±	0.0289914	-0.198165	±	0.149492	1.2875	±	0.0289914
YKR051W	YKR051W	3.93031	±	4.795	1.36037	±	1.32037	1.536	±	0.0183848	-0.512049	±	0.0658858	2.478	±	0.22486	1.0468	0.0123345	±	0.186568	1.2825	±	0.00636396	-0.194423	±	0.215778	1.2825	±	0.00636396
RKM4	YDR257C	4.25637	±	4.98059	-0.309544	±	0.109433	1.339	±	0.0282843	-0.514868	±	0.0368678	1.3685	±	0.00777817	1.65128	-0.019153	±	0.231098	1.262	±	0.00424264	-0.168978	±	0.22074	1.262	±	0.00424264
NUP133	YKR082W	189.741	±	1.2524	10.7549	±	0.0534303	1.201	±	0.0254558	0.765848	±	0.960906	1.409	±	0.108894	0.933113	6.85294	±	1.73412	1.219	±	0.0282843	0.146123	±	0.403698	1.219	±	0.0282843	112	90	1.24444	NUP133	YKR082W
	YKR082W	90.2791	±	16.3282
HBS1	YKR084C	7.98557	±	0.399346	-0.40746	±	0.0128233	1.3465	±	0.119501	-0.231971	±	0.0771023	1.3205	±	0.10253	1.0784	0.851921	±	0.209223	1.2205	±	0.0601041	-0.0499538	±	0.268886	1.2205	±	0.0601041
ADH1	YOL086C	198.626	±	3.8937	182.139	±	5.89502	0.172	±	0.00424264	185.467	±	8.1675	0.1965	±	0.013435	0.161264	22.9894	±	1.33173	0.3535	±	0.00212132	21.9976	±	0.458374	0.3535	±	0.00212132
	YOL086C	120.343	±	14.0506
DUF1	YOL087C	8.91982	±	3.30506	3.82502	±	5.51956	1.2775	±	0.178898	7.17193	±	0.0322787	1.3305	±	0.157685	1.08657	1.23916	±	0.562373	1.257	±	0.0424264	-0.0505384	±	0.297796	1.257	±	0.0424264	125.75	91	1.38187	DUF1	YOL087C
MSH2	YOL090W	3.17385	±	4.31841	-0.47382	±	0.0114435	1.5495	±	0.126572	-0.234928	±	0.0440585	1.7805	±	0.259508	1.45406	0.230542	±	0.0294454	1.2235	±	0.0431335	-0.0754399	±	0.271288	1.2235	±	0.0431335
SPO21	YOL091W	5.48522	±	7.79422	-0.473495	±	0.0119034	1.491	±	0.123037	-0.247548	±	0.0330438	1.13	±	0.175362	1.07208	0.284692	±	0.115626	1.263	±	0.0410122	-0.0519186	±	0.266107	1.263	±	0.0410122
YOL107W	YOL107W	3.76017	±	5.32472	0.0871365	±	0.142984	1.231	±	0.0169706	-0.647522	±	0.0481233	1.415	±	0.168291	1.33084	0.671179	±	0.0419831	1.243	±	0.0438406	-0.0785186	±	0.275642	1.243	±	0.0438406
MSN1	YOL116W	3.46894	±	4.96059	-0.107935	±	0.207396	1.342	±	0.121622	-0.674344	±	0.112745	1.2975	±	0.103945	1.34934	0.215057	±	0.185782	1.2305	±	0.0388909	-0.0853689	±	0.257246	1.2305	±	0.0388909
SMF1	YOL122C	8.06875	±	0.329981	-0.0519656	±	0.154241	1.067	±	0.0410122	-0.656215	±	0.0400347	1.4965	±	0.127986	1.54772	0.181233	±	0.19472	1.243	±	0.0480833	-0.0740596	±	0.302977	1.243	±	0.0480833	89	91.75	0.970027	SMF1	YOL122C
SSZ1	YHR064C	2.65519	±	1.78076	0.710507	±	0.193817	1.265	±	0.0721249	-0.512668	±	0.0442397	1.4875	±	0.385373	1.36191	3.28526	±	1.00891	1.1935	±	0.0360624	-0.0298294	±	0.335791	1.1935	±	0.0360624	125	109	1.14679	SSZ1	YHR064C
YLL059C	YLL059C	8.20668	±	1.19138	2.04284	±	1.0653	1.212	±	0.14425	-0.593135	±	0.0021025	1.4005	±	0.033234	1.25915	1.28626	±	0.590095	1.2045	±	0.0417193	-0.0549973	±	0.270461	1.2045	±	0.0417193
GLC8	YMR311C	6.04528	±	8.4292	2.50234	±	1.00286	1.066	±	0.175362	-0.549644	±	0.0123129	1.4815	±	0.0445477	1.78763	0.393404	±	0.11591	1.233	±	0.0410122	-0.0516522	±	0.304929	1.233	±	0.0410122
ELP6	YMR312W	3.44721	±	0.926639	0.274641	±	0.689018	1.2565	±	0.0417193	-0.296695	±	0.0736858	1.4425	±	0.072832	1.17803	0.562147	±	0.177813	1.1815	±	0.0304056	-0.0828748	±	0.281802	1.1815	±	0.0304056	114	114	1	ELP6	YMR312W
RAD50	YNL250W	38.2977	±	12.4548	165.447	±	5.11809	0.17	±	0	179.355	±	3.17951	0.174	±	0.00848528	0.144754	7.08711	±	2.95992	0.956	±	0.158392	0.165868	±	0.351817	1.177	±	0.0183848
GIM5	YML094W	13.431	±	7.65599	0.642139	±	1.35066	1.4705	±	0.1492	0.478494	±	0.724082	1.351	±	0.115966	1.10331	6.32963	±	2.02133	1.1925	±	0.0219203	0.124894	±	0.34135	1.1925	±	0.0219203	122	114	1.07018	GIM5	YML094W
CAC2	YML102W	8.23135	±	0.254462	-0.276327	±	0.146061	1.3625	±	0.0431335	-0.09286	±	0.182302	1.3415	±	0.0275772	1.09555	0.0681822	±	0.125031	1.198	±	0.00141421	-0.0859535	±	0.286156	1.198	±	0.00141421
NUP188	YML103C	25.5491	±	1.06545	1.0503	±	0.713744	1.328	±	0.128693	-0.032842	±	0.139951	1.0745	±	0.0799031	0.95488	0.621871	±	0.384292	1.2515	±	0.0162635	-0.0505384	±	0.297796	1.2515	±	0.0162635	142	94	1.51064	NUP188	YML103C
URA5	YML106W	2.71665	±	3.10573	1.78631	±	1.01098	1.1635	±	0.000707107	-0.556876	±	0.0203823	1.0785	±	0.0685894	0.903339	0.230311	±	0.233855	1.244	±	0.0155563	-0.0618477	±	0.252066	1.244	±	0.0155563
CTK3	YML112W	145.99	±	4.2876	-0.254175	±	0.0774106	1.69	±	0.0565685	-0.47292	±	0.127142	1.4305	±	0.0106066	1.31211	0.0599765	±	0.127034	1.224	±	0.0127279	-0.0734751	±	0.274067	1.224	±	0.0127279	93	114	0.815789	CTK3	YML112W
GTR1	YML121W	67.0456	±	0.199303	27.1889	±	7.25637	1.0585	±	0.130815	-0.187375	±	0.0175499	1.0215	±	0.0247487	0.86325	0.949287	±	0.3345	1.2175	±	0.00777817	-0.0652445	±	0.324151	1.2175	±	0.00777817	122	114	1.07018	GTR1	YML121W
YML122C	YML122C	2.68041	±	0.456537	0.830405	±	0.986147	1.4215	±	0.185969	-0.569286	±	0.0850043	1.3845	±	0.0883883	1.10365	0.253411	±	0.005015	1.221	±	0.00282843	-0.0771383	±	0.307331	1.221	±	0.00282843
ASC1	YMR116C	8.84961	±	1.22638	4.60395	±	0.506363	1.3715	±	0.0615183	-0.601084	±	0.0112424	1.926	±	0.216375	1.27973	1.05978	±	0.290946	1.173	±	0.00141421	-0.0331745	±	0.301323	1.173	±	0.00141421	144	123	1.17073	ASC1	YMR116C
ADE17	YMR120C	8.67426	±	0.793135	0.551363	±	0.485817	1.1225	±	0.0657609	-0.610556	±	0.0245785	1.529	±	0.135765	1.84495	0.283156	±	0.0272143	1.208		0.0113137	-0.0566957	±	0.306504	1.208	±	0.0113137
PKR1	YMR123W	5.61914	±	0.051118	5.5518	±	7.96343	0.868	±	0.172534	-0.219351	±	0.0440585	1.0075	±	0.0233345	0.822785	4.54585	±	1.64214	1.1285	±	0.0289914	0.0228412	±	0.294944	1.1285	±	0.0289914	107	91	1.17582	PKR1	YMR123W
VMA13	YPR036W	24.7673	±	2.19479	10.515	±	12.2437	0.9275	±	0.0742462	-0.175036	±	0.0695042	1.179	±	0.0494975	0.962842	11.9837	±	3.29212	1.1165	±	0.000707107	0.500017	±	0.354658	1.1165	±	0.000707107	245	100	2.45	VMA13	YPR036W
	YPR036W																													242	89.75	2.69638	VMA13	YPR036W
OPY2	YPR075C	9.09551	±	0.446474	-0.447593	±	0.0256466	1.421	±	0.0480833	-0.269706	±	0.0237375	1.5145	±	0.00494975	1.23683	0.128969	±	0.274074	1.246	±	0.0212132	-0.0635461	±	0.288108	1.246	±	0.0212132	100	100	1	OPY2	YPR075C
YPR097W	YPR097W	4.03996	±	0.96461	-0.446618	±	0.0499134	1.4175	±	0.0487904	-0.231971	±	0.0144311	1.191	±	0.0410122	1.01923	-0.0619346	±	0.374577	1.2455	±	0.0219203	-0.0655109	±	0.28533	1.2455	±	0.0219203
SNT309	YPR101W	191.387	±	7.18847	0.378386	±	0.426049	1.5695	±	0.218496	-0.604058	±	0.064622	1.9715	±	0.033234	1.30997	1.19612	±	0.820676	1.15	±	0.0254558	-0.0519186	±	0.266107	1.15	±	0.0254558	127	96	1.32292	SNT309	YPR101W
NIT2	YJL126W	4.82264	±	0.989026	0.556876	±	0.762269	1.3285	±	0.00777817	0.254416	±	0.882545	1.804	±	0.079196	1.19867	0.0868175	±	0.323243	1.241	±	0.0282843	0.0313899	±	0.277297	1.241	±	0.0282843				NIT2
LSM1	YJL124C	11.0656	±	2.78679	6.63745	±	4.63003	1.402	±	0.0169706	-0.546697	±	0.0635708	1.3315	±	0.218496	1.08851	0.110592	±	0.487901	1.211	±	0.0311127	-0.0431035	±	0.287282	1.211	±	0.0311127	117.5	91	1.29121	LSM1	YJL124C
ASF1	YJL115W	36.6686	±	0.480608	179.132	±	2.9889	0.1855	±	0.00777817	113.152	±	66.1353	0.42	±	0.323855	0.27907	6.62082	±	2.79023	0.9475	±	0.226981	0.163728	±	0.34879	1.1615	±	0.0544472
MDV1	YJL112W	2.99885	±	1.0332	0.424859	±	0.170473	1.2315	±	0.0304056	-0.558333	±	2.36454e-05	1.3305	±	0.122329	1.60543	0.253842	±	0.00313675	1.2515	±	0.0417193	0.0419035	±	0.262429	1.2515	±	0.0417193
MEF2	YJL102W	3.76048	±	1.70967	-0.187317	±	0.155664	1.2945	±	0.0629325	-0.279243	±	0.0288622	1.8095	±	0.170413	1.47775	1.85742	±	1.03001	1.1735	±	0.0601041	-0.0176174	±	0.28488	1.1735	±	0.0601041	123	123	1	MEF2	YJL102W
IML2	YJL082W	10.6333	±	0.521718	-0.499071	±	0.000459949	1.4315	±	0.0120208	-0.256544	±	0.0457667	1.433	±	0.0268701	1.17027	0.500006	±	0.256093	1.2515	±	0.00212132	-0.0635461	±	0.288108	1.2515	±	0.00212132
MPM1	YJL066C	2.76493	±	1.11279	-0.00116807	±	0.631341	1.3105	±	0.111016	-0.263125	±	0.0330438	1.386	±	0.0961665	1.13189	-0.142468	±	0.507673	1.2305	±	0.00636396	-0.0505384	±	0.297796	1.2305	±	0.00636396
YJL064W	YJL064W	16.002	±	10.2163	0.934092	±	1.73882	1.229	±	0.127279	-0.297903	±	0.163511	1.292	±	0.131522	1.05512	-0.0335174	±	0.456695	1.231	±	0.00707107	-0.0624322	±	0.280976	1.231	±	0.00707107
DLS1	YJL065C	16.0987	±	8.76774	2.57703	±	3.84802	1.136	±	0.13435	-0.25238	±	0.0110146	1.3015	±	0.0770746	1.06288	0.135019	±	0.631593	1.245	±	0.00282843	-0.0400248	±	0.282928	1.245	±	0.00282843	98.75	89.75	1.10028	DLS1	YJL065C
ZAP1	YJL056C	43.3347	±	6.76931	22.8698	±	0.0242551	0.9555	±	0.072832	-0.243993	±	0.0175499	1.1495	±	0.013435	0.763787	12.2427	±	2.91118	0.9255	±	0.0106066	1.18592	±	0.786445	0.9255	±	0.0106066	362 (5.29 ± 0.54 g L-1)	94	3.9	ZAP1	YJL056C
	YJL056C																													406.5 (20.39 ± 1.88 g L-1)	108	3.76389	ZAP1	YJL056C
YJL055W	YJL055W	2.81902	±	0.44129	0.463982	±	0.625091	1.381	±	0.140007	-0.698936	±	0.0021025	1.516	±	0.178191	1.53031	-0.0642904	±	0.462646	1.242	±	0.0325269	-0.0522368	±	0.333839	1.242	±	0.0325269
IRC8	YJL051W	2.79357	±	0.75988	2.4924	±	1.90904	1.117	±	0.128693	-0.6207	±	0.0326759	1.6715	±	0.0516188	1.11063	-0.057076	±	0.377308	1.278	±	0.0311127	-0.0331745	±	0.301323	1.278	±	0.0311127	92	99	0.929293	IRC8	YJL051W
SNX4	YJL036W	2.71914	±	2.07433	0.149834	±	0.18198	1.275	±	0.0650538	-0.672858	±	0.0122936	1.591	±	0.0579828	1.05714	0.139567	±	0.550026	1.2555	±	0.0289914	-0.0442174	±	0.294414	1.2555	±	0.0289914	124	100	1.24	SNX4	YJL036W
SPO73	YER046W	9.47407	±	0.406062	-0.440152	±	0.0837838	1.4195	±	0.0643467	-0.14509	±	0.0423502	1.6965	±	0.238295	1.38546	0.335345	±	0.178814	1.2395	±	0.0558614	-0.0278128	±	0.232017	1.2395	±	0.0558614
THO1	YER063W	3.18146	±	1.66663	-0.338498	±	0.155204	1.4145	±	0.0558614	-0.222975	±	0.0677959	1.7575	±	0.106773	1.43528	0.204059	±	0.151865	1.249	±	0.00848528	-0.0649263	±	0.25642	1.249	±	0.00848528
BUB1	YGR188C	31.997	±	0.326841	1.42907	±	1.94164	1.1705	±	0.0954594	-0.187656	±	0.0262109	1.6985	±	0.140714	1.3871	1.65879	±	0.710669	1.106	±	0.0551543	-0.0386445	±	0.314617	1.106	±	0.0551543	96	96	1	BUB1	YGR188C
YHR003C	YHR003C	3.3848	±	1.0276	0.00562274	±	0.499023	1.352	±	0.127279	-0.273329	±	0.0881169	1.204	±	0.0919239	0.983258	-0.0277126	±	0.486053	1.276	±	0.0509117	-0.0635461	±	0.288108	1.276	±	0.0509117
SOD2	YHR008C	11.6969	±	0.272688	2.92701	±	0.941345	0.9805	±	0.00494975	-0.239016	±	0.717879	1.3145	±	0.136472	0.873422	1.07295	±	0.394621	1.2455	±	0.0968736	-0.0516522	±	0.304929	1.2455	±	0.0968736	123	123	1	SOD2	YHR008C
NEM1	YHR004C	13.0163	±	5.33016	0.209907	±	0.332835	1.091	±	0.0240416	-0.178659	±	0.020321	1.0695	±	0.0671751	0.873418	0.900253	±	0.882623	1.2485	±	0.0572756	-0.0300958	±	0.29697	1.2485	±	0.0572756
VMA16	YHR026W	27.5809	±	2.36672	21.2935	±	7.01176	0.8645	±	0.126572	-0.521877	±	0.114848	0.986	±	0.00141421	0.912323	4.10778	±	2.41277	1.247	±	0.0707107	0.0197625	±	0.299298	1.247	±	0.0707107	165	100	1.65	VMA16	YHR026W
SRB2	YHR041C	7.61289	±	3.45678	3.21605	±	2.15485	1.5945	±	0.0431335	-0.77071	±	0.121885	2.0675	±	0.296278	1.37375	0.53083	±	0.720085	1.2355	±	0.0898026	-0.0417232	±	0.318971	1.2355	±	0.0898026	93	114	0.815789	SRB2	YHR041C
FYV4	YHR059W	45.4891	±	5.88003	13.2537	±	1.99597	1.487	±	0.0113137	-0.584442	±	0.083953	2.022	±	0.216375	1.34352	2.60988	±	1.47566	1.188	±	0.110309	0.00250704	±	0.351785	1.188	±	0.110309	94	94	1	FYV4	YHR059W
HTD2	YHR067W	7.31097	±	6.5351	-0.0815925	±	0.298966	1.4175	±	0.150614	-0.627163	±	0.0790182	1.2575	±	0.0388909	1.10054	-0.194024	±	0.22327	1.252	±	0.0777817	-0.0461822	±	0.291636	1.252	±	0.0777817
YHR180W	YHR180W	10.405	±	0.272515	0.187823	±	0.191013	1.4155	±	0.0671751	-0.0336969	±	0.58392	2.397	±	0.200818	1.73943	0.00040172	±	0.378536	1.291	±	0.066468	0.0829581	±	0.379035	1.291	±	0.066468
MDM31	YHR194W	5.47505	±	3.89554	-0.0698048	±	0.249512	1.221	±	0	-0.264333	±	0.0127229	1.3365	±	0.000707107	1.09147	-0.115513	±	0.431205	1.287	±	0.0608112	0.0547427	±	0.418937	1.287	±	0.0608112	125	109	1.14679	MDM31	YHR194W
	YHR194W	5.47505	±	3.89554	-0.166192	±	0.0498722	1.7365	±	0.106773	0.146208	±	0.984075	2.1195	±	0.487197	1.96717	3.18229	±	1.64123	1.2135		0.0162635	-0.0244677	±	0.266484	1.2135	±	0.0162635
YLL007C	YLL007C	29.1395	±	5.02345	3.89539	±	0.49581	1.2165	±	0.0289914	-0.491001	±	0.0122667	1.2345	±	0.376888	1.01313	4.4073	±	2.78421	1.23	±	0.066468	0.114395	±	0.394599	1.23	±	0.066468	152.75	91	1.67857	YLL007C	YLL007C
TKL1	YPR074C	182.215	±	6.80987	128.522	±	3.90103	0.564	±	0.00989949	59.9436	±	8.08572	1.197	±	0.079196	0.982355	21.1197	±	1.14376	0.8435	±	0.101116	8.43292	±	0.71708	0.8435	±	0.101116	123	100	1.23	TKL1	YPR074C
	YPR074C	19.4343	±	2.55288
TDH1	YJL052W	29.9741	±	4.36252	0.79405	±	1.01273	1.2405	±	0.0968736	-0.684524	±	0.0021025	1.839	±	0.162635	1.22193	-0.106203	±	0.371649	1.2735	±	0.0233345	-0.0672093	±	0.321372	1.2735	±	0.0233345
YHR131C	YHR131C	4.38457	±	4.38418	-0.474145	±	0.0366301	1.5225	±	0.0855599	-0.243924	±	0.0161393	1.6775	±	0.168999	1.36995	-0.0680336	±	0.439974	1.264	±	0.0183848	-0.053617	±	0.30215	1.264	±	0.0183848
GRR1	YJR090C	128.588	±	53.6609	184.72	±	8.59464	0.166	±	0.00282843	181.813	±	3.46779	0.1865	±	0.000707107	0.160932	21.8814	±	0.548136	0.3485	±	0.00353553	22.5124	±	0.429224	0.3485	±	0.00353553
	YJR090C	138.638	±	24.28
DPB3	YBR278W	141.038	±	4.94718	0.700704	±	0.738151	1.4835	±	0.0544472	0.895138	±	1.62074	2.6435	±	0.0615183	2.16947	0.161394	±	0.32867	1.2815	±	0.0799031	0.284383	±	0.244236	1.2815	±	0.0799031
	YBR278W	4.4492	±	1.20815
PAF1	YBR279W	129.464	±	1.40243	13.5857	±	0.387079	1.2895	±	0.0898026	-0.206655	±	0.114578	0.98	±	0.00848528	0.804268	19.546	±	2.52072	1.0235	±	0.116673	2.2435	±	0.721205	1.0235	±	0.116673	127	100	1.27	PAF1	YBR279W
	YBR279W	32.8388	±	5.87047
XBP1	YIL101C	247.98	±	20.1286	212.46	±	4.52707	0.176	±	0.00282843	173.852	±	6.76134	0.183	±	0.0169706	0.220814	0.207032	±	0.123404	1.294	±	0.110309	0.0514231	±	0.345446	1.294	±	0.110309
	YIL101C	114.274	±	5.39908														0.146222	±	0.350126	1.2565	±	0.00919239	0.113709	±	0.371612	1.2565	±	0.00919239
	YIL101C																	0.280319	±	0.128586	1.282	±	0.00989949	0.07985	±	0.42555	1.282	±	0.00989949
YDJ1	YNL064C	193.112	±	4.62869	199.341	±	4.77874	0.165	±	0.00141421	178.034	±	3.49269	0.1755	±	0.00353553	0.170898	10.9223	±	2.71068	1.091	±	0.019799	0.218422	±	0.361475	1.091	±	0.019799	98.25	91.75	1.07084	YDJ1	YNL064C
	YNL064C	75.5661	±	1.23702														14.0933	±	2.28303	1.0845	±	0.0190919	0.343589	±	0.436665	1.0845	±	0.0190919
RPB4	YJL140W	205.244	±	3.86498	199.278	±	2.5856	0.1675	±	0.00494975	179.028	±	2.18426	0.178	±	0.00282843	0.170898	-0.265481	±	0.420771	1.2605	±	0.0148492	0.0543476	±	0.389484	1.2605	±	0.0148492
	YJL140W	114.864	±	4.88433														-0.264846	±	0.464582	1.2635		0.0162635	0.109817	±	0.377116	1.2635	±	0.0162635
APT1	YML022W	4.27995	±	4.75422	206.495	±	2.22099	0.1685	±	0.00353553	166.246	±	26.2272	0.182	±	0.0155563	0.175221	-0.120974	±	0.354961	1.2115	±	0.00212132	-0.0283766	±	0.462573	1.2115	±	0.00212132
YJR003C	YJR003C	3.51244	±	3.86417	-0.126304	±	0.297513	1.2945	±	0.0770746	3.65179	±	4.87255	1.49	±	0.250316	0.88571	0.0485668	±	0.134975	1.231	±	0.00565685	-0.00586789	±	0.465097	1.231	±	0.00565685
VTC2	YFL004W	203.89	±	13.564	0.952838	±	0.275833	1.133	±	0.0353553	-0.457154	±	0.0237432	1.2835	±	0.122329	1.01592	0.263868	±	0.509025	1.228	±	0.0735391	-0.0283517	±	0.491586	1.228	±	0.0735391	146	146	1	VTC2	YFL004W
BLM10	YFL007W	6.68601	±	0.471916	0.00714331	±	0.346864	1.2235	±	0.0233345	-0.489871	±	0.022525	1.191	±	0.0749533	1.09706	-0.245024	±	0.709619	1.257	±	0.0410122	-0.0506769	±	0.430706	1.257	±	0.0410122
WWM1	YFL010C	3.1075	±	1.16383	1.50362	±	0.741572	1.0725	±	0.0586899	-0.481907	±	0.013699	1.3255	±	0.118087	0.961668	-0.353103	±	0.676249	1.231	±	0.0494975	-0.0179898	±	0.476932	1.231	±	0.0494975
AUA1	YFL010W-A	203.841	±	1.42719	-0.0766547	±	0.107281	1.1295	±	0.0784889	-0.456293	±	6.28037e-16	1.1885	±	0.0657609	1.01278	-0.117828	±	0.522745	1.2575	±	0.0473762	-0.0488919	±	0.462538	1.2575	±	0.0473762
YFL012W	YFL012W	9.41519	±	0.166992	33.7173	±	2.2385	1.149	±	0.0947523	0.157196	±	0.353668	1.3105	±	0.129401	0.750447	6.02757	±	1.59464	1.3055	±	0.0997021	0.119317	±	0.58385	1.3055	±	0.0997021	124.5	93.5	1.33155	YFL012W	YFL012W
YFL063W	YFL063W	8.32391	±	5.51562	34.3861	±	2.00102	0.8885	±	0.0487904	0.206604	±	0.264258	0.836	±	0.066468	0.609692	1.20902	±	0.755225	1.1375	±	0.026163	-0.00952961	±	0.430611	1.1375	±	0.026163
LYP1	YNL268W	8.98444	±	0.828711	-0.261111	±	0.256049	1.606	±	0.0975807	-0.373291	±	0.161105	1.6325	±	0.378302	0.94978	-0.0502721	±	0.135092	1.227	±	0.0141421	-0.0179564	±	0.447837	1.227	±	0.0141421
HSL7	YBR133C	10.5638	±	1.20443	-0.220434	±	0.070665	1.2075	±	0.0360624	-0.458877	±	0.0237432	1.1405	±	0.0233345	1.08272	0.590743	±	0.333072	1.2385	±	0.0205061	0.0110774	±	0.401468	1.2385	±	0.0205061
GPR1	YDL035C	6.25257	±	0.345514	0.96742	±	1.37073	1.108	±	0.11738	1.11372	±	1.80573	1.253	±	0.148492	1.06593	0.256003	±	0.314149	1.23	±	0.0240416	0.0765433	±	0.464743	1.23	±	0.0240416	120.75	98.25	1.22901	GPR1	YDL035C
NPC2	YDL046W	8.70687	±	1.22897	-0.195061	±	0.179046	1.1225	±	0.0572756	-0.439504	±	0.00121827	1.1625	±	0.0742462	1.0065	-0.0260675	±	0.220742	1.2405	±	0.0205061	-0.0283183	±	0.462491	1.2405	±	0.0205061
RXT3	YDL076C	5.55225	±	0.625453	17.9176	±	1.27113	0.9395	±	0.0346482	-0.190296	±	0.171867	0.963	±	0.0169706	0.800881	1.36555	±	0.727065	1.2	±	0.0141421	0.0353377	±	0.46492	1.2	±	0.0141421	171.5	93.5	1.83422	RXT3	YDL076C
NDE2	YDL085W	2.94991	±	2.04737	0.43187	±	1.17893	0.862	±	0.0707107	-0.460281	±	0.0271544	1.1055	±	0.126572	0.627753	6.30228	±	2.2217	1.0715	±	0.0176777	0.0418628	±	0.416028	1.0715	±	0.0176777
PMT1	YDL095W	9.81075	±	0.516634	-0.506647	±	0.0654016	1.184	±	0.0311127	-0.508284	±	0.00993447	1.114	±	0.066468	1.02203	0.047222	±	0.210204	1.1795	±	0.0106066	-0.0180147	±	0.447919	1.1795	±	0.0106066	92	100	0.92	PMT1	YDL095W
THI74	YDR438W	218.758	±	5.68645	186.641	±	4.57715	0.1755	±	0.00353553	150.527	±	1.30216	0.1985	±	0.013435	0.169322	19.194	±	2.05254	0.614	±	0.0282843	12.8543	±	0.335109	0.614	±	0.0282843
LRS4	YDR439W	9.01398	±	0.552044	0.360183	±	0.622595	1.1635	±	0.0629325	0.177685	±	0.567427	1.0525	±	0.0997021	1.03084	0.992948	±	0.0435934	1.247	±	0.0282843	0.0663316	±	0.450137	1.247	±	0.0282843
NHX1	YDR456W	4.18357	±	1.02766	8.97543	±	2.41222	0.9745	±	0.0813173	-0.480108	±	0.0860249	1.1745	±	0.0120208	1.41719	0.550452	±	0.315254	1.196	±	0.100409	-0.0282849	±	0.433395	1.196	±	0.100409	163.25	93.5	1.74599	NHX1	YDR456W
TOM1	YDR457W	3.13928	±	1.2935	5.66854	±	1.54368	0.9205	±	0.126572	-0.362661	±	0.0800556	1.078	±	0.106066	0.93579	1.06429	±	0.102142	1.2505	±	0.0275772	0.0456996	±	0.450267	1.2505	±	0.0275772	142	93.5	1.51872	TOM1	YDR457W
YDR467C	YDR467C	222.268	±	2.96422	-0.111522	±	0.0123275	1.1875	±	0.0827315	-0.440365	±	0.0450499	1.055	±	0.086267	1.06478	0.511637	±	0.02759	1.236	±	0.019799	-0.0301032	±	0.430658	1.236	±	0.019799
SDC1	YDR469W	9.56799	±	0.0145812	0.378759	±	0.298288	1.1325	±	0.0770746	-0.430679	±	0.0112625	1.148	±	0.11738	1.01547	0.537466	±	0.474753	1.239	±	0.0141421	0.0232577	±	0.389551	1.239	±	0.0141421
GNP1	YDR508C	9.16545	±	0.226244	0.209348	±	0.108014	1.0495	±	0.0403051	-0.40851	±	5.90092e-16	1.0125	±	0.026163	0.941045	0.270531	±	0.0806138	1.2475	±	0.0219203	-0.0301032	±	0.430658	1.2475	±	0.0219203
AGE1	YDR524C	9.67864	±	0.443438	-0.250028	±	0.139067	1.2255	±	0.0162635	-0.483346	±	0.0216903	1.2765	±	0.0968736	0.997357	0.298026	±	0.0219487	1.2355	±	0.0219203	-0.016113	±	0.479586	1.2355	±	0.0219203
RPL9A	YGL147C	10.2361	±	0.328546	-0.47083	±	0.0386852	1.2835	±	0.033234	-0.448808	±	0.0235117	1.242	±	0.123037	1.01894	0.237613		0.0340596	1.2335		0.0148492	-0.0179564	±	0.447837	1.2335	±	0.0148492
PUG1	YER185W	25.8387	±	11.8697	4.34548	±	0.000926278	1.1505	±	0.0869741	-0.292038	±	0.194551	1.221	±	0.0636396	0.81674	11.3668	±	4.15797	1.1795	±	0.0205061	0.156903	±	0.461983	1.1795	±	0.0205061	139	93.5	1.48663	PUG1	YER185W
	YER185W																	8.51019	±	3.20401	1.251	±	0.00565685	0.194203	±	0.431792	1.251	±	0.00565685
AAC1	YMR056C	9.96577	±	1.31564	-0.278414	±	0.0170165	1.321	±	0.0692965	-0.523541	±	2.36454e-05	1.427	±	0.00848528	1.72187	0.58636	±	0.505698	1.237	±	0.0254558	-0.0264415	±	0.465145	1.237	±	0.0254558
YOL159C	YOL159C	5.14248	±	5.32614	4.81269	±	7.56004	1.5745	±	0.0502046	-0.214645	±	0.0457667	1.5255	±	0.00777817	1.24581	-0.0287176	±	0.31884	1.2635	±	0.0275772	-0.0450683	±	0.284503	1.2635	±	0.0275772	91	91	1	YOL159C	YOL159C
ADO1	YJR105W	35.9958	±	18.7979	70.9597	±	1.58556	0.91	±	0.00141421	20.2239	±	5.76485	1.516	±	0.241831	1.00731	1.80947	±	1.02269	1.2035	±	0.0714178	-0.0230875	±	0.298173	1.2035	±	0.0714178	165.25	91	1.81593	ADO1	YJR105W
TGL4	YKR089C	5.95889	±	0.5839	0.493768	±	0.514716	1.48	±	0.0169706	-0.635113	±	0.0431885	1.929	±	0.387495	1.28173	-0.0952545	±	0.253064	1.2915	±	0.0615183	-0.053617	±	0.30215	1.2915	±	0.0615183
TSR2	YLR435W	4.03468	±	1.12113	0.868402	±	0.389956	1.5025	±	0.0275772	-0.638086	±	0.0143962	2.1295	±	0.243952	1.41495	10.745	±	2.88473	1.153	±	0.114551	0.170662	±	0.388661	1.153	±	0.114551	93	114	0.815789	TSR2	YLR435W
SPC72	YAL047C	9.34899	±	0.808905	18.4057	±	0.41777	1.046	±	0.0212132	-0.506278	±	0.0491571	0.864	±	0.137179	1.04253	4.99494	±	2.89959	1.228	±	0.0692965	-0.000838057	±	0.317317	1.228	±	0.0692965	172	100	1.72	SPC72	YAL047C
YJR087W	YJR087W	5.33217	±	1.90622	-0.344963	±	0.121334	1.356	±	0.0848528	-0.258293	±	0.0584895	1.6755	±	0.106773	1.36831	0.261801	±	0.0853811	1.245	±	0.0438406	-0.00598997	±	0.262879	1.245	±	0.0438406
RTN2	YDL204W	8.2576	±	1.97274	-0.474145	±	0.0366301	1.44	±	0.00989949	-0.257752	±	0.116979	1.783	±	0.199404	1.4561	0.262396	±	0.0190051	1.272	±	0.0339411	-0.053617	±	0.30215	1.272	±	0.0339411
DUG2	YBR281C	4.64501	±	0.46835	-0.490329	±	0.0119034	1.258	±	0.0127279	-0.309856	±	0.0364603	1.8185	±	0.317491	1.4851	0.254732	±	0.157995	1.2605	±	0.0473762	-0.0431035	±	0.287282	1.2605	±	0.0473762
HTL1	YCR020W-B	178.679	±	0.835964	5.62315	±	0.838687	0.965	±	0.130108	-0.0364314	±	0.0115947	0.869	±	0.0678823	0.669688	8.15778	±	2.92815	1.1075	±	0.00353553	0.197305	±	0.367382	1.1075	±	0.00353553
	YCR020W-B	196.6	±	8.97114
PMP1	YCR024C-A	6.59322	±	0.130406																										80.75	91	0.887363	PMP1	YCR024C-A
	YCR024C-A																													89	98.25	0.905852	PMP1	YCR024C-A
FEN2	YCR028C	9.00525	±	0.583498	4.66379	±	5.65918	0.884	±	0.185262	-0.30744	±	0.0330438	1.221	±	0.0339411	0.997142	8.94005	±	0.24679	1.245	±	0.128693	-0.0542016	±	0.33106	1.245	±	0.128693	92	100	0.92	FEN2	YCR028C
RBK1	YCR036W	6.52221	±	0.489998	-0.542457	±	0.0608969	1.4315	±	0.168999	-0.330806	±	0.00341648	1.3875	±	0.234052	1.13312	0.381486	±	0.0742782	1.246	±	0.0961665	-0.043688	±	0.316192	1.246	±	0.0961665
BUD31	YCR063W	66.8516	±	4.69889	61.6546	±	2.84139	0.975	±	0.00989949	10.1313	±	1.58909	1.374	±	0.0834386	0.912957	5.74119	±	1.62758	1.3755	±	0.137886	0.0449822	±	0.258075	1.3755	±	0.137886	211	90	2.34444	BUD31	YCR063W
PAT1	YCR077C	5.23583	±	0.993564	10.0615	±	6.64677	1.731	±	0.223446	-0.61624	±	0.114848	1.6065	±	0.0629325	1.34394	0.985819	±	0.423504	1.2535	±	0.126572	-0.043688	±	0.316192	1.2535	±	0.126572	151	96	1.57292	PAT1	YCR077C
VTC4	YJL012C	163.807	±	6.50669	176.958	±	1.7348	0.196	±	0	157.55	±	6.51088	0.1935	±	0.00636396	0.17101	0.0134972	±	0.471277	1.2895	±	0.0968736	0.121784	±	0.354138	1.2895	±	0.0968736
MAD3	YJL013C	7.82399	±	1.54855	1.08956	±	0.993339	1.8585	±	0.0572756	0.108184	±	0.764222	1.403	±	0.222032	1.44293	0.344691	±	0.11574	1.2775	±	0.0615183	0.0756202	±	0.310111	1.2775	±	0.0615183
RAV1	YJR033C	8.81948	±	3.33797	12.968	±	3.5595	1.1185	±	0.0417193	-0.308044	±	0.0442397	1.129	±	0.0721249	0.868401	1.5073	±	0.418176	1.257	±	0.079196	0.104292	±	0.146115	1.257	±	0.079196	364	146	2.49315	RAV1	YJR033C
PTK2	YJR059W	4.02797	±	2.25856	6.0292	±	0.217307	1.1405	±	0.0233345	-0.497521	±	0.0368678	1.5845	±	0.129401	1.91192	0.288365	±	0.122949	1.3095	±	0.053033	-0.0246257	±	0.283676	1.3095	±	0.053033	310.5 (3.49 ± 0.89 g L-1)	91	3.406	PTK2	YJR059W
	YJR059W																													310.5 (11.24 ± 5.69 g L-1)	108	2.7037	PTK2	YJR059W
CYK3	YDL117W	3.21519	±	1.33253	1.01794	±	0.380449	3.8815	±	0.369817	-0.00689688	±	0.275721	4.224	±	0.547301	3.44957	1.30599	±	0.561353	1.2505		0.0106066	0.0571942	±	0.207164	1.2505	±	0.0106066	143	94	1.52128	CYK3	YDL117W
YDL124W	YDL124W	7.01202	±	0.180636	-0.414901	±	0.00137985	1.3295	±	0.0586899	-0.296695	±	0.0144311	1.9615	±	0.136472	1.60188	0.544016	±	0.212217	1.2505	±	0.00494975	-0.043688	±	0.316192	1.2505	±	0.00494975
YLR422W	YLR422W	6.38067	±	1.57075	0.242924	±	0.809892	1.23	±	0.0933381	-0.204982	±	0.0525996	1.6085	±	0.198697	1.3136	0.323003	±	0.0835659	1.2495	±	0.00212132	-0.0555819	±	0.299371	1.2495	±	0.00212132
DHH1	YDL160C	52.3636	±	2.77702	21.6347	±	1.25934	1.1575	±	0.0784889	-0.699225	±	0.308714	1.4795	±	0.0162635	0.983056	4.30542	±	1.11103	1.2195	±	0.053033	0.0194961	±	0.260477	1.2195	±	0.053033	122	114	1.07018	DHH1	YDL160C
TFP1	YDL185W	4.65779	±	2.79931	28.7812	±	1.95974	1.099	±	0.0183848	-0.563339	±	0.0358297	1.331	±	0.106066	0.884385	15.1907	±	3.84693	1.166	±	0.0339411	0.822629	±	0.358272	1.166	±	0.0339411	275	96	2.86458	TFP1	YDL185W
RBS1	YDL189W	7.01864	±	0.930522	-0.0156107	±	0.232812	1.9135	±	0.0148492	-0.522848	±	0.00315376	2.2975	±	0.152028	1.52658	0.253323	±	0.0432983	1.311	±	0.0480833	-0.0419896	±	0.280149	1.311	±	0.0480833
YGR064W	YGR064W	12.7721	±	5.39466	21.4991	±	7.21705	1.2765	±	0.033234	-0.585185	±	0.0112424	1.4685	±	0.0106066	1.12382	0.472502	±	0.294989	1.225	±	0.0608112	-0.0450683	±	0.284503	1.225	±	0.0608112	167	109	1.53211	YGR064W	YGR064W
YGL042C	YGL042C	4.26207	±	2.00325	13.2464	±	2.45811	1.9815	±	0.0459619	-0.630136	±	0.023536	2.3165	±	0.0685894	1.5392	0.283327	±	0.0557784	1.29	±	0.059397	-0.0487315	±	0.317767	1.29	±	0.059397	99	91	1.08791	YGL042C	YGL042C
ROX3	YBL093C	43.7667	±	66.8427	0.204599	±	0.142352	1.1465	±	0.0219203	-0.474693	±	0.0122667	2.3215	±	0.548008	1.90521	-0.435854	±	0.183696	1.225	±	0.0339411	0.0313808	±	0.385898	1.225	±	0.0339411	107	123	0.869919	ROX3	YBL093C
OLA1	YBR025C	9.65811	±	0.91656	4.75824	±	0.584615	0.9105	±	0.0601041	-0.456293	±	0.049923	1.1395	±	0.115258	0.993927	2.27153	±	0.341188	1.254	±	0.0438406	0.012829	±	0.462396	1.254	±	0.0438406	104.5	93.5	1.11765	OLA1	YBR025C
SLM4	YBR077C	40.9499	±	14.0644	63.7771	±	1.41387	0.9005	±	0.0516188	8.82761	±	0.113545	0.992	±	0.0834386	0.807442	2.2675	±	0.575255	1.236	±	0.0296985	0.0250342	±	0.479492	1.236	±	0.0296985	165	100	1.65	SLM4	YBR077C
PHO88	YBR106W	8.71286	±	0.311262	0.176036	±	0.179779	0.987	±	0.0268701	-0.473082	±	0.0462682	1.0415	±	0.0572756	0.885003	0.25155	±	0.360011	1.185	±	0.00989949	-0.00768627	±	0.462361	1.185	±	0.00989949	93	104	0.894231	PHO88	YBR106W
CYC8	YBR112C	93.9603	±	4.86534	12.8354	±	3.20986	2.4965	±	0.966615	0.454695	±	0.590341	2.2485	±	0.154856	1.53003	16.1147		4.22845	1.064		0.299813	1.42011	±	1.34544	1.064	±	0.299813	91	91	1	CYC8	YBR112C
	YBR112C	4.84888	±	3.23324														17.1391	±	1.24214	1.1865	±	0.249609	0.828522	±	0.411122	1.1865	±	0.249609
PTC4	YBR125C	3.53414	±	0.322513	-0.252449	±	0.0209881	1.3565	±	0.0544472	-0.473943	±	0.022525	1.327	±	0.275772	1.21632	0.110571	±	0.267269	1.263	±	0.0650538	-0.0199249	±	0.474361	1.263	±	0.0650538
TPS1	YBR126C	19.4176	±	1.17813	10.2584	±	1.98584	1.566	±	0.0537401	-0.196033	±	0.183623	1.5055	±	0.299106	0.837004	1.47752	±	1.25389	1.155	±	0.0141421	-0.0198331	±	0.445183	1.155	±	0.0141421	228 (5.36 ± 0.73 g L-1)	123	1.85366	TPS1	YBR126C
	YBR126C																													292 (5.41 ± 0.17 g L-1)	108	2.7037	TPS1	YBR126C
VMA2	YBR127C	2.83686	±	0.975173	20.3065	±	3.03575	1.045	±	0.0707107	-0.456418	±	0.133951	0.846	±	0.00424264	0.556007	14.0037	±	1.55182	1.173	±	0.0155563	0.459124	±	0.335676	1.173	±	0.0155563	179	89.75	1.99443	VMA2	YBR127C
CCZ1	YBR131W	13.3963	±	1.73733	18.5489	±	8.18923	0.907	±	0.0452548	0.335393	±	0.547935	0.9715	±	0.000707107	0.813271	2.01234	±	0.324461	1.225	±	0.0777817	0.0334026	±	0.462349	1.225	±	0.0777817	172	100	1.72	CCZ1	YBR131
MRPS5	YBR251W	2.69625	±	1.45293	0.217696	±	0.0708159	1.774	±	0.356382	0.222713	±	1.04614	1.98	±	0.64771	1.62495	-0.0876114	±	0.0273447	1.232	±	0.0537401	0.0688504	±	0.398986	1.232	±	0.0537401
MRPL27	YBR282W	5.2717	±	1.79213	1.66952	±	1.78943	1.5855	±	0.1393	-0.0773288	±	0	1.4475	±	0.013435	1.01454	-0.201311	±	0.448904	1.239	±	0	0.0429529	±	0.333467	1.239	±	0	94	94	1	MRPL27	YBR282W
SNF5	YBR289W	9.00823	±	2.33321	1.45235	±	0.860447	1.0715	±	0.0304056	-0.497835	±	0.0112625	1.1775	±	0.0431335	0.960771	5.8354	±	0.262522	1.1125	±	0.0912168	0.0867551	±	0.47935	1.1125	±	0.0912168	240	94	2.55319	SNF5	YBR289W
YCL007C	YCL007C	39.9576	±	14.1521	29.965	±	0.177629	0.279	±	0.019799	143.483	±	6.47025	0.2935	±	0.00777817	0.243678	14.1061	±	4.1539	1.217	±	0.0240416	0.576631	±	0.257152	1.217	±	0.0240416	168	99	1.69697	YCL007C	YCL007C
DCC1	YCL016C	4.46945	±	5.07786	9.18184	±	0.292236	0.9005	±	0.115258	1.75867	±	2.42719	0.9405	±	0.00494975	0.785969	2.30854	±	1.32939	1.2035	±	0.0346482	0.358669	±	0.162878	1.2035	±	0.0346482	140	100	1.4	DCC1	YCL016C
BUD23	YCR047C	17.1131	±	0.187093	13.7478	±	3.81771	1.074	±	0.0919239	-0.463395	±	0.0599672	1.156	±	0.0169706	0.963013	15.0438	±	0.140702	1.214	±	0.104652	0.292191	±	0.537399	1.214	±	0.104652	90	90	1	BUD23	YCR047C
ERS1	YCR075C	9.3198	±	2.99208	-0.206402	±	0.00185256	1.289	±	0.0537401	-0.464145	±	0.00546408	1.475	±	0.0622254	0.99207	-0.016629	±	0.320284	1.2535	±	0.0756604	-0.00768627	±	0.462361	1.2535	±	0.0756604
CIS1	YDR022C	3.67756	±	3.81846	-0.371515	±	0.0114435	1.395	±	0.0325269	-0.365584	±	0.020321	2.0345	±	0.0219203	1.66149	0.562102	±	0.121105	1.274	±	0.00424264	-0.0476177	±	0.310635	1.274	±	0.00424264	124	94	1.31915	CIS1	YDR022C
DOA4	YDR069C	19.3137	±	0.93891	27.0258	±	4.18383	1.3505	±	0.0162635	25.5872	±	9.00159	2.0005	±	0.0360624	1.37966	0.690519	±	0.315266	1.3095	±	0.0106066	0.075437	±	0.214199	1.3095	±	0.0106066	363.5 (33.51 ± 1.68 g L-1)	146	2.50342	DOA4	YDR069C
	YDR069C																													292 (35.32 ± 2.83 g L-1)	108	2.7037	DOA4	YDR069C
TPS2	YDR074W	70.065	±	5.84554	52.6745	±	0.120809	1.0565	±	0.0148492	15.5451	±	0.419071	1.3595	±	0.0304056	0.697537	4.4177	±	0.178075	1.1605	±	0.0700036	0.630013	±	0.431966	1.1605	±	0.0700036	603 (32.87 ± 3.96 g L-1)	100	6.03	TPS2	YDR074W
	YDR074W																													292 (27.33 ± 2.03 g L-1)	108	2.7037	TPS2	YDR074W
RSM24	YDR175C	3.73559	±	4.28446	0.504861	±	1.05118	1.34	±	0.388909	-0.433403	±	6.28037e-16	0.8245	±	0.0346482	0.807369	0.353669	±	0.13425	1.196	±	0.00989949	0.134535	±	0.372171	1.196	±	0.00989949	107	94	1.1383	RSM24	YDR175C
RAV2	YDR202C	11.8218	±	2.76402	33.2735	±	10.6304	0.9095	±	0.0162635	-0.206602	±	0.220999	1.045	±	0.00141421	0.815512	1.43745	±	0.43258	1.21		0.0282843	0.00440223	±	0.479622	1.21	±	0.0282843	167	94	1.7766	RAV2	YDR202C
MSW1	YDR268W	6.48935	±	6.32231	4.75158	±	4.27019	1.1305	±	0.0148492	-0.23771	±	0.161439	0.884	±	0.0636396	0.725482	2.03109	±	1.0535	1.185	±	0.059397	0.0817789	±	0.30857	1.185	±	0.059397	143	94	1.52128	MSW1	YDR268W
YDR271C	YDR271C	4.41335	±	4.6949	2.59676	±	1.74817	1.116	±	0.203647	-0.451969	±	0.0895762	2.404	±	0.114551	1.23345	0.871782	±	0.297149	1.2375	±	0.0445477	-0.00765287	±	0.433265	1.2375	±	0.0445477	99.75	93.5	1.06684	YDR271C	YDR271C
MRPS28	YDR337W	3.72058	±	4.28461	0.282239	±	0.693441	1.1495	±	0.142128	-0.514901	±	0.0123366	0.5165	±	0.201525	0.976414	-0.125346	±	0.274922	1.241	±	0.0254558	0.117892	±	0.359642	1.241	±	0.0254558
YPR1	YDR368W	6.88263	±	0.164938	0.857464	±	0.278073	1.1915	±	0.0968736	-0.0911231	±	0.0234079	1.15	±	0.148492	1.05585	0.885784	±	0.385303	1.286	±	0.0551543	0.146247	±	0.0569402	1.286	±	0.0551543
XRS2	YDR369C	7.75049	±	3.01166	20.2399	±	1.79769	0.8715	±	0.00212132	-0.193552	±	0.00220465	1.0845	±	0.0176777	0.767503	5.47192	±	2.64143	1.2245	±	0.0756604	0.301831	±	0.122502	1.2245	±	0.0756604	149	100	1.49	XRS2	YDR369C
NPL3	YDR432W	166.852	±	0.705951	170.608	±	3.25858	0.2685	±	0.00494975	193.833	±	4.45589	0.265	±	0	0.23646	5.21096	±	1.98009	1.1365	±	0.000707107	0.118183	±	0.353177	1.268	±	0.0240416
YDR433W	YDR433W	19.3035	±	3.01684	13.9933	±	5.56376	0.8845	±	0.0813173	-0.157331	±	0.0490204	1.017	±	0.046669	0.778952	3.89913	±	1.56635	1.254	±	0.0494975	0.236889	±	0.0935862	1.254	±	0.0494975	149	100	1.49	YDR433W	YDR433W
VAC8	YEL013W	9.27531	±	3.72244	18.2847	±	2.1699	1.0275	±	0.00777817	-0.133282	±	0.0406234	1.1565	±	0.0954594	0.904888	1.20223	±	0.518465	1.255	±	0.0452548	0.0641871	±	0.198289	1.255	±	0.0452548	142	93.5	1.51872	VAC8	YEL013W
YEL028W	YEL028W	6.94997	±	0.557554	0.0148384	±	0.165414	1.161	±	0.0311127	-0.210104	±	0	1.232	±	0.0113137	1.06263	0.380551	±	0.00650891	1.264	±	0.0141421	0.0641871	±	0.198289	1.264	±	0.0141421
BUD16	YEL029C	14.1179	±	5.43526	1.22716	±	0.41552	1.1365	±	0.0431335	1.20926	±	1.96324	1.203	±	0.148492	1.00272	5.15098	±	2.23475	1.2065	±	0.026163	0.236889	±	0.0935862	1.2065	±	0.026163
IES6	YEL044W	21.8955	±	1.00404	27.1224	±	0.559185	0.9505	±	0.0205061	2.08418	±	1.37321	1.045	±	0.0381838	0.829609	9.58106	±	2.73114	1.225	±	0.0452548	0.682637	±	0.123324	1.225	±	0.0452548	124	100	1.24	IES6	YEL044W
FRD1	YEL047C	4.1877	±	1.1544	-0.062945	±	0.348971	1.2255	±	0.0799031	-0.320539	±	0.0171261	1.1735	±	0.0601041	1.06963	0.63305	±	0.0396844	1.2865	±	0.0304056	0.0659482	±	0.132159	1.2865	±	0.0304056
RML2	YEL050C	6.21595	±	2.22976	15.6757	±	2.06374	1.102	±	0.046669	1.41628	±	2.06381	1.4805	±	0.0940452	1.21502	3.10038	±	1.68779	1.226	±	0.00989949	0.110503	±	0.400104	1.226	±	0.00989949	142	93.5	1.51872	RML2	YEL050C
VMA8	YEL051W	36.1349	±	13.3222	24.495	±	0.99739	0.901	±	0.00707107	0.249524	±	0.0478412	0.923	±	0.0381838	0.786405	-0.0341259	±	0.270256	1.2235	±	0.0516188	-0.0198165	±	0.171032	1.2235	±	0.0516188	165	100	1.65	VMA8	YEL051W
GPA2	YER020W	12.2404	±	1.1459	7.63927	±	0.266109	0.9455	±	0.0671751	1.16729	±	1.80938	1.0215	±	0.0586899	0.825245	0.0682812	±	0.0983691	1.25	±	0.019799	0.0258117	±	0.138323	1.25	±	0.019799	124.5	93.5	1.33155	GPA2	YER020W
GAL83	YER027C	2.54732	±	0.0899736	0.0482518	±	0.38963	1.2745	±	0.0205061	-0.373877	±	0.149349	1.8215	±	0.0756604	0.971549	-0.278829	±	0.624756	1.2745	±	0.0445477	-0.0161714	±	0.479669	1.2745	±	0.0445477	89	91.75	0.970027	GAL83	YER027C
HMF1	YER057C	2.77206	±	3.20878	1.90177	±	1.27391	1.1545	±	0.0219203	0.642133	±	0.987961	1.21	±	0.0707107	1.0601	0.426373	±	0.0194305	1.25	±	0.0226274	0.216907	±	0.185485	1.25	±	0.0226274
CHD1	YER164W	191.709	±	17.2587	199.946	±	4.99269	0.1775	±	0.00636396	171.121	±	6.65648	0.162	±	0.00565685	0.174613	-0.0436959	±	0.218379	1.2565	±	0.000707107	0.0684553	±	0.369533	1.2565	±	0.000707107
	YER164W																	0.00880929	±	0.210676	1.2885	±	0.0586899	0.169365	±	0.31686	1.2885	±	0.0586899
FAB1	YFR019W	205.162	±	2.41759	191.245	±	2.90814	0.1735	±	0.00353553	198.332	±	5.18759	0.205	±	0.019799	0.16824	21.6506	±	3.20578	0.3465	±	0.00212132	22.3378	±	0.337734	0.3465	±	0.00212132	92	99	0.929293	FAB1	YFR019W
	YFR019W	120.288	±	2.03723
TOS8	YGL096W	9.36589	±	0.537455	0.0872964	±	0.366547	1.3985	±	0.109602	-0.488815	±	0.0245549	1.471	±	0.0410122	1.77496	0.350885	±	0.0397623	1.279	±	0.0579828	-0.0501118	±	0.286078	1.279	±	0.0579828
GSC2	YGR032W	9.16244	±	0.183106	-0.221364	±	0.282765	1.2695	±	0.00636396	-0.462857	±	0.0271544	1.422	±	0.172534	1.10737	0.298544	±	0.218546	1.2445	±	0.0318198	-0.0387135	±	0.50624	1.2445	±	0.0318198	100	100	1	GSC2	YGR032W
SPT4	YGR063C	24.9844	±	2.74321	44.966	±	0.112545	1.081	±	0.0325269	0.465115	±	0.648062	1.5275	±	0.140714	0.783735	1.44253	±	0.366425	1.223	±	0.0410122	0.00434387	±	0.479704	1.223	±	0.0410122	169	100	1.69	SPT4	YGR063C
DBF2	YGR092W	59.2128	±	4.57624	121.124	±	3.23746	0.754	±	0.0226274	58.3792	±	4.23675	1.095	±	0.0353553	0.561827	2.56268	±	0.826275	1.206	±	0.0183848	0.000623793	±	0.4453	1.206	±	0.0183848	129.75	89.75	1.44568	DBF2	YGR092W
YGR126W	YGR126W	7.38809	±	1.18946	-0.0794976	±	0.315498	1.3745	±	0.0516188	-0.436609	±	0.172168	1.282	±	0.00424264	1.54691	10.035	±	3.33566	1.225	±	0.0367696	0.561574	±	0.301055	1.225	±	0.0367696
CYS4	YGR155W	162.878	±	53.0609	203.647	±	0.680383	0.173	±	0	170.095	±	7.71675	0.1825	±	0.00919239	0.170501	21.4315	±	2.49328	0.364	±	0.00282843	21.4582	±	1.09143	0.364	±	0.00282843
YGR160W	YGR160W	13.2515	±	4.78194	6.16337	±	2.43471	1.1055	±	0.0784889	1.45713	±	2.45198	1.175	±	0.00141421	0.964895	5.81019	±	2.92551	1.197	±	0.00707107	0.28365	±	0.0910956	1.197	±	0.00707107
GTR2	YGR163W	32.3943	±	13.3467	-0.391187	±	0.0876411	1.199	±	0.0353553	0.392987	±	0.94411	1.1355	±	0.0940452	1.0465	0.122438	±	0.161966	1.251	±	0.0155563	0.0246789	±	0.108106	1.251	±	0.0155563	100	100	1	GTR2	YGR163W
RNR4	YGR180C	28.7465	±	45.7833	188.633	±	0.656684	0.179	±	0.00141421	221.145	±	14.9573	0.1805	±	0.00919239	0.217798	2.02984	±	0.578263	1.113	±	0.0608112	0.11186	±	0.362119	1.113	±	0.0608112
	YGR180C																	2.4698	±	0.859054	1.158	±	0.00424264	0.142215	±	0.325244	1.158	±	0.00424264
	YGR180C																	2.51837	±	1.36516	1.191	±	0.0763675	0.110108	±	0.370651	1.191	±	0.0763675
RSM27	YGR215W	3.55984	±	4.0128	0.0427415	±	0.179601	1.3005	±	0.0572756	-0.110089	±	0.046311	2.1275	±	0.215668	1.40894	0.0467319	±	0.135205	1.26	±	0.0155563	0.0663148	±	0.366506	1.26	±	0.0155563
YAP3	YHL009C	8.155	±	1.31557	-0.239104	±	0.234534	1.198	±	0.166877	-0.329727	±	0.0478412	1.065	±	0.165463	1.04563	0.0239264	±	0.199958	1.248	±	0.0169706	0.0136812	±	0.155478	1.248	±	0.0169706	93	114	0.815789	YAP3	YHL009C
OPI1	YHL020C	11.1302	±	4.30204	35.702	±	0.685569	0.9585	±	0.0304056	0.414904	±	0.857569	1.023	±	0.00989949	0.836592	0.0364312	±	0.155212	1.231	±	0.0183848	0.0226256	±	0.168128	1.231	±	0.0183848	152.75	91	1.67857	OPI1	YHL020C
	YHL020C																													168	105.5	1.59242	OPI1	YHL020C
MSC7	YHR039C	8.55994	±	0.583805	-0.229912	±	0.380631	1.226	±	0.0806102	-0.317196	±	0	1.1565	±	0.0685894	1.07007	1.31645	±	0.516212	1.213	±	0.0551543	0.0540699	±	0.212597	1.213	±	0.0551543
VMA22	YHR060W	190.013	±	1.66984	-0.204015	±	0.176248	1.328	±	0.0537401	-0.367007	±	0.245927	1.51	±	0.159806	1.82202	0.172166	±	0.00968393	1.1765	±	0.0233345	0.014814	±	0.185696	1.1765	±	0.0233345	123	123	1	VMA22	YHR060W
	YHR060W																													168	105.5	1.59242	VMA22	YHR060W
GIC1	YHR061C	8.50777	±	0.573743	0.0423948	±	0.413536	1.3045	±	0.116673	-0.191993	±	0.0212032	1.2505	±	0.0742462	1.14883	0.998124	±	0.295744	1.2675	±	0.0572756	0.214894	±	0.188332	1.2675	±	0.0572756
REC104	YHR157W	8.22565	±	1.12687	0.155329	±	0.415436	1.1795	±	0.0643467	-0.158889	±	0.0212032	1.4105	±	0.00919239	1.12381	0.864735	±	0.693491	1.2655	±	0.033234	0.0722509	±	0.244003	1.2655	±	0.033234	101	101	1	REC104	YHR157W
ATG7	YHR171W	2.71703	±	1.86594	10.6219	±	4.18156	1.2375	±	0.0162635	-0.47117	±	0.0316248	1.2685	±	0.0374767	0.970485	-0.163254	±	0.574198	1.2505	±	0.0403051	-0.030195	±	0.459836	1.2505	±	0.0403051	143	94	1.52128	ATG7	YHR171W
SSP1	YHR184W	8.90314	±	1.04525	-0.319252	±	0.0237685	1.2415	±	0.0487904	-0.208545	±	0.0189986	1.1445	±	0.0374767	1.09335	0.76171	±	0.537408	1.262	±	0.00707107	0.0650676	±	0.165224	1.262	±	0.00707107
YHR210C	YHR210C	9.12125	±	0.990817	-0.177417	±	0.106476	1.271	±	0.066468	-0.208545	±	0.0189986	1.269	±	0.0947523	1.11933	0.44576	±	0.373004	1.263	±	0.0339411	0.0338755	±	0.184038	1.263	±	0.0339411
SLM1	YIL105C	9.59284	±	1.84628	0.414289	±	1.05276	1.659	±	0.493561	-0.492947	±	0.0352675	1.583	±	0.504874	1.4413	0.343459	±	0.282066	1.244	±	0.0311127	-0.0283183	±	0.462491	1.244	±	0.0311127	89	91.75	0.970027	SLM1	YIL105C
SDL1	YIL167W	8.90351	±	0.281465	-0.34121	±	0.144624	1.8145	±	0.539522	-0.501259	±	0.050666	2.2695	±	0.130815	1.16444	0.522078	±	0.368236	1.2245	±	0.0459619	-0.0283766	±	0.462573	1.2245	±	0.0459619
DCG1	YIR030C	6.58435	±	0.30235	33.1325	±	0.687441	1.133	±	0.0494975	-0.407649	±	0.0237432	1.1025	±	0.118087	1.01592	0.529584	±	0.0401377	1.2375		0.0459619	-0.0386218	±	0.477062	1.2375	±	0.0459619	91	91	1	DCG1	YIR030C
SPT10	YJL127C	48.4339	±	3.15976	189.451	±	13.2664	0.213	±	0.046669	139.531	±	9.6423	0.27	±	0.0763675	0.179402	3.21017	±	1.66936	1.115	±	0.189505	0.125967	±	0.342168	1.253	±	0
PBS2	YJL128C	44.8054	±	21.4973	16.7378	±	22.699	2.5415	±	0.0954594	123.052	±	9.47796	0.601	±	0.11738	1.30467	-0.271603	±	0.541209	1.205	±	0.0509117	-0.0264999	±	0.465227	1.205	±	0.0509117	259	114	2.27193	PBS2	YJL128C
	YJL128C	56.8311	±	4.51264	144.809	±	7.75418	1.197	±	0.0169706	111.354	±	10.4405	0.787	±	0.0834386	0.614476	0.0443975	±	0.167644	1.203	±	0.0565685	-0.00765287	±	0.433265	1.203	±	0.0565685
TRK1	YJL129C	30.0147	±	5.85231	38.7346	±	12.7103	0.9725	±	0.0544472	1.86808	±	1.10787	0.897	±	0.0311127	0.737766	2.65727	±	0.653943	1.1435	±	0.0403051	0.0342678	±	0.522023	1.1435	±	0.0403051	139	100	1.39	TRK1	YJL129C
DAS1	YJL149W	9.86221	±	0.429737	-0.23745	±	0.145333	1.168	±	0.0226274	-0.358772	±	0.0646335	0.8245	±	0.36416	1.01501	0.0478318	±	0.266167	1.2215	±	0.0374767	-0.193913	±	0.184426	1.2215	±	0.0374767
GON7	YJL184W	157.852	±	1.65222	211.495	±	0.606415	0.17	±	0.00141421	186.411	±	9.54262	0.179	±	0.00141421	0.169659	21.7333	±	0.39416	0.348	±	0.00282843	22.8503	±	1.89835	0.348	±	0.00282843
	YJL184W	124.906	±	9.85026
RPL39	YJL189W	65.6433	±	0.572201	2.98255	±	0.108064	1.463	±	0.137179	1.36352	±	1.75978	1.32	±	0.127279	1.00548	-0.291399	±	0.466074	1.265	±	0.0268701	0.191766	±	0.417336	1.265	±	0.0268701	117	109	1.07339	RPL39	YJL189W
	YJL189W	5.88454	±	1.17905
YJR039W	YJR039W	11.9979	±	0.664118	10.9414	±	0.444661	0.9295	±	0.0106066	-0.134624	±	0.0579154	-2.5945	±	0.939745	0.638315	10.0213	±	2.53733	1.1265	±	0.0219203	0.220563	±	0.364502	1.1265	±	0.0219203
RSM7	YJR113C	4.48941	±	5.05495	0.265457	±	0.323319	1.4215	±	0.0615183	-0.483367	±	0.0721296	2.0605	±	0.321734	1.69101	0.0122759	±	0.39883	1.2725	±	0.0487904	0.118287	±	0.389095	1.2725	±	0.0487904
RPL14A	YKL006W	6.77501	±	5.52639	-0.133698	±	0.133629	1.393	±	0.0325269	-0.245249	±	0.393588	1.4875	±	0.194454	1.79487	0.589693	±	0.192815	1.2485	±	0.0318198	0.014814	±	0.185696	1.2485	±	0.0318198	117	109	1.07339	RPL14A	YKL006W
DEF1	YKL054C	104.549	±	16.5312	167.382	±	5.80267	0.18	±	0.00282843	160.532	±	4.08447	0.1925	±	0.0106066	0.172745	11.9175	±	2.91099	0.803	±	0.0876812	0.832974	±	0.290834	1.0745	±	0.0120208
TMA19	YKL056C	8.5122	±	1.05902	2.43971	±	1.41393	1.0305	±	0.0275772	0.249201	±	0.823632	0.524	±	0.114551	0.998563	1.3848	±	0.509316	1.248	±	0.0296985	-0.0020391	±	0.209703	1.248	±	0.0296985	114	114	1	TMA19	YKL056C
YKL061W	YKL061W	6.13155	±	2.04291	3.3689	±	2.98457	1.0715	±	0.0544472	-0.332356	±	0.0509952	1.2095	±	0.0685894	1.14346	0.349358	±	0.396012	1.2225	±	0.0304056	-0.168606	±	0.220215	1.2225	±	0.0304056	91	91	1	YKL061W	YKL061W
VMA5	YKL080W	22.3905	±	9.38365	25.3759	±	2.6768	0.9705	±	0.0572756	-0.110137	±	0.185283	0.9995	±	0.0784889	0.682153	11.6043	±	2.94302	1.1385	±	0.0417193	0.36194	±	0.224588	1.1385	±	0.0417193	246	89.75	2.74095	VMA5	YKL080W
BUD2	YKL092C	7.32532	±	0.0745568	1.34858	±	0.425585	1.604	±	0.111723	-0.487556	±	0.0929931	1.734	±	0.0523259	0.91451	0.315139	±	0.436678	1.239	±	0.0296985	-0.146809	±	0.22002	1.239	±	0.0296985	89	91.75	0.970027	BUD2	YKL092C
YKL118W	YKL118W	19.87	±	2.87072	27.2103	±	0.444009	0.975	±	0.0537401	2.45496	±	1.10161	1.346	±	0.526087	0.48901	13.9731	±	3.89401	1.1715	±	0.0374767	0.496397	±	0.293112	1.1715	±	0.0374767
VPH2	YKL119C	14.4162	±	0.859559	33.9419	±	6.3717	1.1495	±	0.0784889	0.146577	±	0.00941276	2.081	±	0.21496	0.75604	14.7385	±	3.78545	1.198	±	0.0381838	0.364852	±	0.356305	1.198	±	0.0381838	148	100	1.48	VPH2	YKL119C
OCT1	YKL134C	8.40413	±	3.10517	5.3318	±	0.135716	0.9985	±	0.0417193	1.05264	±	1.69069	0.846	±	0.0820244	0.825685	3.33107	±	1.79563	1.2065	±	0.00777817	0.114	±	0.365146	1.2065	±	0.00777817	124	91	1.36264	OCT1	YKL134C
CTK1	YKL139W	94.6554	±	4.18469	93.6438	±	3.78521	0.867	±	0.0325269	39.8883	±	1.83873	0.8525	±	0.0813173	0.554185	11.3738	±	2.4163	1.1685	±	0.0459619	0.43639	±	0.478712	1.1685	±	0.0459619
MNN4	YKL201C	3.36328	±	0.124677	0.301227	±	0.26851	1.0615	±	0.0106066	-0.558317	±	7.1089e-16	1.3255	±	0.00919239	1.5994	0.041573	±	0.125084	1.2245	±	0.0289914	-0.0283766	±	0.462573	1.2245	±	0.0289914
DAL80	YKR034W	7.58335	±	0.451838	-0.19532	±	0.0844593	1.153	±	0.0127279	-0.471359	±	0.0712297	1.1635	±	0.0431335	1.03385	0.403859	±	0.0317229	1.2755	±	0.0799031	-0.00584293	±	0.49411	1.2755	±	0.0799031	100	100	1	DAL80	YKR034W
COX12	YLR038C	3.45622	±	3.88893	0.192532	±	0.458651	1.343	±	0.0636396	0.363056	±	1.26621	1.7965	±	0.214253	1.47435	0.0363779	±	0.179311	1.312	±	0.0367696	0.10632	±	0.412073	1.312	±	0.0367696
PET309	YLR067C	2.93568	±	0.0825663	0.346342	±	0.512516	1.486	±	0.182434	1.26204	±	2.51598	1.6525	±	0.822365	1.35618	-0.412716	±	0.196712	1.238	±	0.0183848	0.109817	±	0.377116	1.238	±	0.0183848
CKI1	YLR133W	8.66032	±	0.0435883	-0.394627	±	0.173689	1.24	±	0.0565685	0.253709	±	0.737686	1.2515	±	0.00919239	1.08229	0.484336	±	0.272111	1.249	±	0.0311127	0.0338755	±	0.184038	1.249	±	0.0311127
YLR179C	YLR179C	8.33459	±	1.59007	0.131629	±	0.956841	1.2545	±	0.0685894	-0.266452	±	0.00206634	1.1745	±	0.184555	1.09494	0.445952	±	0.256691	1.249	±	0.0296985	0.0460061	±	0.166882	1.249	±	0.0296985
HCR1	YLR192C	6.57186	±	1.31885	1.2049	±	0.892465	1.412	±	0.019799	1.29181	±	0.075667	1.556	±	0.585484	0.967322	1.66268	±	0.406957	1.238	±	0.0523259	0.0886652	±	0.452909	1.238	±	0.0523259	101.5	98.25	1.03308	HCR1	YLR192C
MSS51	YLR203C	3.71194	±	4.45384	0.366844	±	0.112963	1.3285	±	0.0403051	-0.0855481	±	0.104188	1.7495	±	0.00919239	1.15861	0.570366	±	0.0937344	1.2885	±	0.0148492	0.178619	±	0.36985	1.2885	±	0.0148492
ADY4	YLR227C	8.53331	±	0.00494656	0.756031	±	1.72465	1.2575	±	0.0714178	-0.283367	±	0.0437085	1.3315	±	0.0714178	1.09756	0.392522	±	0.285914	1.2465	±	0.0233345	0.0228778	±	0.23141	1.2465	±	0.0233345
MRPL15	YLR312W-A	4.14337	±	4.6797	-0.0986195	±	0.0804537	1.3825	±	0.123744	-0.167391	±	0.0115753	1.124	±	0.147078	0.99429	-0.21436	±	0.489199	1.2765	±	0.00636396	0.079066	±	0.384539	1.2765	±	0.00636396	105	109	0.963303	MRPL15	YLR312W-A
SSQ1	YLR369W	4.75597	±	5.69445	16.869	±	1.14099	0.9615	±	0.0289914	0.0208909	±	0.115773	0.922	±	0.200818	0.719924	0.664138	±	0.152143	1.245	±	0.00989949	0.0765304	±	0.352059	1.245	±	0.00989949	521 (45.01 ± 5.27 g L-1)	100	5.21	SSQ1	YLR369W
	YLR369W																													644 (60.80 ± 2.44 g L-1)	108	5.96296	SSQ1	YLR369W
MRPS8	YMR158W	4.94751	±	0.916247	0.249616	±	0.628195	1.676	±	0.0325269	-0.134624	±	0.0115753	1.5365	±	0.0233345	1.01755	-0.318237	±	0.142839	1.23	±	0	0.0769255	±	0.381512	1.23	±	0
PET8	YNL003C	3.27296	±	0.866385	17.7483	±	1.97633	0.842	±	0.0268701	-0.0115862	±	0.374422	0.9605	±	0.0685894	0.754988	19.1465	±	0.786626	1.0315	±	0.000707107	1.56056	±	0.0600527	1.0315	±	0.000707107	125	109	1.14679	PET8	YNL003C
MRP7	YNL005C	4.94841	±	5.00489	1.60909	±	0.157672	1.0075	±	0.0360624	-0.523608	±	0.0246022	3.486	±	2.91045	4.20633	2.0435	±	0.32695	1.24	±	0.0268701	0.0128624	±	0.433301	1.24	±	0.0268701	125	109	1.14679	MRP7	YNL005C
MTQ1	YNL063W	7.3525	±	0.305951	0.177592	±	0.441451	1.1675	±	0.00212132	-0.463395	±	0.0124807	1.1435	±	0.00777817	1.04685	0.384049	±	0.106697	1.2415	±	0.0318198	-0.0423753	±	0.471754	1.2415	±	0.0318198
FKH2	YNL068C	7.62744	±	0.405349	0.675552	±	0.262772	1.102	±	0.0155563	-0.480184	±	0.013699	1.166	±	0.0296985	0.988119	0.366454	±	0.135361	1.229	±	0.0325269	-0.016113	±	0.479586	1.229	±	0.0325269
MKS1	YNL076W	15.108	±	3.086	25.607	±	5.59491	1.051	±	0.0721249	-0.00534527	±	0.263314	0.871	±	0.00848528	0.94239	2.54317	±	0.798674	1.113	±	0.0339411	-0.00777803	±	0.491539	1.113	±	0.0339411	160	100	1.6	MKS1	YNL076W
TPM1	YNL079C	17.5381	±	7.72544	4.81666	±	0.788316	0.8045	±	0.053033	-0.444883	±	0.0112625	0.9825	±	0.00212132	0.721363	3.92737	±	1.91127	1.2005	±	0.0346482	-0.02186	±	0.471789	1.2005	±	0.0346482	144	123	1.17073	TPM1	YNL079C
YNR025C	YNR025C	8.57312	±	0.628821	0.530736	±	0.490028	1.084	±	0.00565685	-0.438643	±	0.0249615	1.2565	±	0.152028	1.14453	0.368716	±	0.0512494	1.254	±	0.0480833	-0.0181065	±	0.477097	1.254	±	0.0480833
POP2	YNR052C	57.0513	±	0.748801	72.3381	±	0.743464	0.6615	±	0.0190919	23.178	±	1.09281	0.723	±	0.00707107	0.593141	6.81976	±	2.06082	1.1925	±	0.150614	0.146441	±	0.563923	1.1925	±	0.150614
	YNR052C	57.5523	±	0.202595	66.5769	±	8.07942	0.775	±	0.0212132	25.1876	±	0.197336	0.809	±	0.0876812	0.521145	7.12467	±	0.813675	1.1595	±	0.0601041	0.197983	±	0.520079	1.1595	±	0.0601041
YOL057W	YOL057W	3.8629	±	3.95441	9.70483	±	13.7788	1.15	±	0.0537401	-0.234152	±	0.0128063	1.348	±	0.0763675	1.01277	-0.0353779	±	0.361551	1.277	±	0.0240416	0.0113756	±	0.152218	1.277	±	0.0240416	91	91	1	YOL057W	YOL057W
YOL153C	YOL153C	197.508	±	9.11687	1.33153	±	1.61381	1.435	±	0.154149	-0.0215494	±	0.631517	1.9545	±	0.0841457	1.60402	-0.221721	±	0.169937	1.2535	±	0.0558614	0.168799	±	0.41375	1.2535	±	0.0558614
	YOL153C	4.33732	±	0.232384
VAM3	YOR106W	19.1145	±	2.38646	3.93935	±	1.67979	1.22	±	0.21496	-0.268458	±	0.0542146	1.1245	±	0.144957	0.723137	0.742571	±	0.358077	1.1135	±	0.00494975	-0.136212	±	0.205034	1.1135	±	0.00494975	203	114	1.7807	VAM3	YOR106W
IRC14	YOR135C	6.8085	±	0.605169	1.58068	±	0.0659351	1.312	±	0.168291	-0.508055	±	0.0677683	2.185	±	0.274357	0.793824	0.592929	±	0.295172	1.219	±	0.00848528	-0.151061	±	0.185086	1.219	±	0.00848528
NPT1	YOR209C	84.6831	±	11.0963	122.504	±	4.18771	0.7245	±	0.0205061	-0.627952	±	0.0246022	1.7745	±	0.185969	2.14118	11.0367	±	0.14381	0.9745	±	0.0360624	1.90025	±	0.140056	0.9745	±	0.0360624	564 (16.12 ± 3.45 g L-1)	100	5.64	NPT1	YOR209C
	YOR209C																													644 (25.34 ± 3.67 g L-1)	108	5.96296	NPT1	YOR209C
SAS5	YOR213C	3.40624	±	0.280341	0.19819	±	0.46677	1.2065	±	0.163342	-0.386864	±	0.0237187	1.12	±	0.127279	1.12793	0.167485	±	0.287526	1.233	±	0.00848528	-0.168978	±	0.22074	1.233	±	0.00848528
MCT1	YOR221C	6.50485	±	1.37755	10.1979	±	0.244058	0.782	±	0.0848528	-0.358772	±	0.0385429	1.0495	±	0.31042	0.91241	8.43035	±	2.0337	1.0195	±	0.00777817	0.0639748	±	0.177923	1.0195	±	0.00777817	117	100	1.17	MCT1	YOR221C
RBL2	YOR265W	52.0286	±	4.57366	64.1762	±	3.96937	0.9685	±	0.0219203	11.6502	±	5.72528	1.0815	±	0.0162635	0.868415	0.357303	±	0.257008	1.23	±	0.0480833	-0.0180481	±	0.477015	1.23	±	0.0480833	190	94	2.02128	RBL2	YOR265W
HRK1	YOR267C	59.1854	±	10.2851	71.9354	±	1.81704	1.1455	±	0.0615183	32.5414	±	2.54346	1.2525	±	0.0176777	1.02712	0.0813605	±	0.55414	1.2565	±	0.0360624	-0.0386801	±	0.477145	1.2565	±	0.0360624	272	94	2.89362	HRK1	YOR267C
VPH1	YOR270C	17.6647	±	13.3543	29.2335	±	2.13464	0.8475	±	0.0360624	-0.0141705	±	0.595421	0.917	±	0.113137	0.759919	8.24287	±	1.84799	1.156	±	0.0537401	0.155059	±	0.430233	1.156	±	0.0537401	167	94	1.7766	VPH1	YOR270C
MEI5	YPL121C	148.085	±	1.53075	2.49974	±	3.15578	1.102	±	0.066468	-0.190434	±	0.0234079	1.3455	±	0.0799031	1.23381	1.07354	±	0.405857	1.257	±	0.0608112	0.0893687	±	0.0737386	1.257	±	0.0608112	101	101	1	MEI5	YPL121C
MET7	YOR241W	38.0159	±	50.6851	0.153842	±	0.478744	1.396	±	0.209304	1.22735	±	2.44385	2.586	±	0.391737	2.12228	-0.351548	±	0.138643	1.241	±	0.0155563	0.0843146	±	0.34105	1.241	±	0.0155563
YOR248W	YOR248W	9.48626	±	0.159959	0.184493	±	0.00398504	1.185	±	0.106066	-0.359191	±	0.0391359	0.877	±	0.31537	0.953782	0.556162	±	0.332236	1.2295	±	0.0176777	-0.179436	±	0.204899	1.2295	±	0.0176777
PLC1	YPL268W	31.4462	±	4.90996	28.4529	±	0.975328	0.8235	±	0.0615183	1.05454	±	0.506838	0.8575	±	0.0388909	0.738399	6.38099	±	0.0855876	1.1515	±	0.00494975	0.206544	±	0.386472	1.1515	±	0.00494975	435 (60.99 ± 6.78 g L-1)	104	4.18269	PLC1	YPL268W
	YPL268W																													644 (66.80 ± 2.44 g L-1)	108	5.96296	PLC1	YPL268W
ISA2	YPR067W	3.29165	±	0.254405	1.86574	±	1.2327	0.882	±	0.00424264	-0.210048	±	0.0511413	1.218	±	0.0113137	0.813356	1.19309	±	0.551969	1.1425	±	0.0190919	0.0147641	±	0.464968	1.1425	±	0.0190919	93	114	0.815789	ISA2	YPR067W
	negative	190.275	±	26.7229	179.735	±	15.2702	0.179432	±	0.015174	182.383	±	20.6849	0.19	±	0.019421	0.188786	21.9394	±	0.113133	0.3485	±	0.00353553	20.7822	±	2.80934	0.3485	±	0.00353553
Total deletants: 336
Genes related in function to identified genes (GO analysis)
		Micro-Ferment 1			Micro-Ferment 2													Micro-Ferment 3												100 mL Ferment
		high sugar: CDGJM_200			high sugar: CDGJM_200													low sugar:CDGJM_20												high sugar: CDGJM_200
		Residual Sugar			Residual Sugar			OD600			Residual Sugar			OD600			OD600 ratio deletant:parent	Residual Sugar			OD600 data			Residual Sugar			OD600 data			Fermentation duration (mutant)	Fermentation duration (BY4743)	Fermentation duration ratio mutant:parent
Gene name	Systematic Name	average	±	SD @ 180 h	average	±	SD @ 137 h	average	±	SD @ 137 h	average	±	SD @ 190 h	average	±	SD @ 190 h		average	±	SD @ 32 h	average	±	SD @ 32 h	average	±	SD @ 56 h	average	±	SD @ 56 h				Gene name	Systematic Name
VMA11	YPL234C																													246	105.5	2.33175	VMA11	YPL234C
VMA3	YEL027W																													217	89.75	2.41783	VMA3	YEL027W
VMA4	YOR332W																													248.5	105.5	2.35545	VMA4	YOR332W
VMA6	YLR447C																													224.5	105.5	2.12796	VMA6	YLR447C
VPS45	YGL095C																													97.75	89.75	1.08914	VPS45	YGL095C
RRG1	YDR065W																													98.75	89.75	1.10028	RRG1	YDR065W
NYV1	YLR093C																													98.75	89.75	1.10028	NYV1	YLR093C
LTV1	YKL143W																													94.25	89.75	1.05014	LTV1	YKL143W
VCX1	YDL128W																													89	91.75	0.970027	VCX1	YDL128W
STV1	YMR054W																													89	91.75	0.970027	STV1	YMR054W
VPS3	YDR495C																													98.25	98.25	1	VPS3	YDR495C
SYT1	YPR095C																													91.75	91.75	1	SYT1	YPR095C
