# Supplementary material for: Genome-wide identification of the Fermentome; genes required for successful and timely completion of wine-like fermentation by Saccharomyces cerevisiae
Source: BMC Genomics. 2014 Jul 3;15(1):552. doi: 10.1186/1471-2164-15-552 (PMC4099481; doi:10.1186/1471-2164-15-552)
Supplement: Supplementary file 2 — Additional file 2: Summary of fermentation data for yeast deletants compared to parent BY4743. CDGJM_200 100 mL: Yeast deletants were compared with parent BY4743 in triplicated 100 ml fermentations using CDGJM_200. The degree of protraction was determined as the fermentation duration ratio of the deletant compared to BY4743. 72 genes were identified as effecting fermentation. Durations of 120% and above were considered significant in exhibiting protracted fermentation. An additional 29 genes were examined, 21 of which were shown to result in protracted fermentation in CDGJM_200. CDGJM_20 micro: Yeast deletants were compared with parent BY4743 in micro-scale fermentations using CDGJM_20. 101 clones were examined of which 72 were protracted in fermentation using CDGJM_200. Residual sugar and OD600 was determined at 32 h and 56 h. (XLSX 48 KB) [file 12864_2013_6243_MOESM2_ESM.xlsx]

## Sheet: CDGJM_200_100 mL
	Yeast deletants were compared with parent BY4743 in triplicated 100 mL ferments using CDGJM_200 . The degree of protraction was determined as the fermentation duration ratio of the mutant compared to the parent. 72 genes were identified as effecting fermentation. Ratios above 20% and above, were considered as significant in exhibiting protracted fermentation. An additional 29 genes were examined,…
	29 genes (of 101 originally identified)-no or minimal effect on fermentation in CDGJM_200						8 genes (out of 29 related in functionality) -no or minimal effect on fermentation in CDGM_200
	Systematic Name	Standard Name	Fermentation duration ratio mutant:parent				Systematic Name	Standard Name	Fermentation duration ratio mutant:parent
	ABZ2	YMR289W	1.1				YGL095C	VPS45	1.08914
	BUD23	YCR047C	1				YDR065W	RRG1	1.10028
	CWC15	YDR163W	0.991979				YLR093C	NYV1	1.10028
	CYC8	YBR112C	1				YKL143W	LTV1	1.05014
	DCG1	YIR030C	1				YDL128W	VCX1	0.970027
	DHH1	YDL160C	1.1				YMR054W	STV1	0.970027
	DLS1	YJL065C	1.1				YDR495C	VPS3	1
	OLA1	YBR025C	1.1				YPR095C	SYT1	1
	PET8	YNL003C	1.1
	PMT3	YOR321W	1.1
	PYK2	YOR347C	1.1
	RCE1	YMR274C	1.1				21 genes (out of 29 related in functionality) - protracted fermenation in CDGM_200
	ROM1	YGR070W	1
	RPL39	YJL189W	1.1				Systematic Name	Standard Name	Fermentation duration ratio mutant:parent	Stuck ferments
	SOD2	YHR008C	1				YAL021C	CCR4	1.5
	SRB2	YHR041C	0.8				YDR022C	ATG31	1.3
	SWE1	YJL187C	1				YDL117W	CYK3	1.5
	YDR271C	YDR271C	1.1				YGR092W	DBF2	1.4
	YEL045C	YEL045C	1.1				YOR080W	DIA2	1.2
	YGL042C	YGL042C	1.1				YDL035C	GPR1	1.2
	YKL061W	YKL061W	1				YML103C	NUP188	1.5
	YOL057W	YOL057W	1				YKL197C	PEX1	1.2
	YOL159C	YOL159C	1				YBR289W	SNF5	2.6
	FEN2	YCR028C	0.9				YPR101W	SNT309	1.3
	FYV4	YHR059W	1				YJL036W	SNX4	1.2
	GNT1	YOR320C	1				YPL180W	TCO89	1.4
	GTR1	YML121W	1.1				YBR126C	TPS1	228 h*	(5.36 ± 0.73 g L-1)
	HUA2	YOR284W	1				YPL234C	VMA11	2.3
	HPR1	YDR138W	1				YBR127C	VMA2	2
							YHR060W	VMA22	1.6
							YEL027W	VMA3	2.4
	72 genes (out of 101 originally identified) - protracted fermentation in CDGJM_200						YOR332W	VMA4	2.4
							YKL080W	VMA5	2.7
	Systematic Name	Standard Name	Fermentation duration ratio mutant:parent	Stuck ferments			YLR447C	VMA6	2.1
	YJR105W	ADO1	1.8				YCL007C	YCL007C	1.7
	YMR116C	ASC1	1.2
	YHR171W	ATG7	1.5
	YFL023W	BUD27	1.3				*Parent BY4743 typically finished fermentation between 91 and 100 h
	YCR063W	BUD31	2.3
	YBR131W	CCZ1	1.7
	YNL225C	CNM67	1.2
	YCL016C	DCC1	1.4
	YDR069C	DOA4	363.5 h*	(33.51 ± 1.68 g L-1)
	YGL043W	DST1	1.2
	YOL087C	DUF1	1.4
	YML008C	ERG6	1.9
	YER020W	GPA2	1.3
	YML048W	GSF2	1.4
	YPL254W	HFI1	2.3
	YLR113W	HOG1	2.1
	YOR267C	HRK1	2.9
	YFR053C	HXK1	1.4
	YEL044W	IES6	1.2
	YJL124C	LSM1	1.3
	YOR221C	MCT1	1.2
	YKR007W	MEH1	1.7
	YNL076W	MKS1	1.6
	YDR268W	MSW1	1.5
	YDR456W	NHX1	1.7
	YOR209C	NPT1	564 h*	(16.12 ± 3.45 g L-1)
	YKR082W	NUP133	1.2
	YKL134C	OCT1	1.4
	YHL020C	OPI1	1.7
	YBR279W	PAF1	1.3
	YCR077C	PAT1	1.6
	YJL128C	PBS2	2.3
	YMR123W	PKR1	1.2
	YPL268W	PLC1	435 h*	(60.99 ± 6.78 g L-1)
	YJR059W	PTK2	310.5 h*	(3.49 ± 0.89 g L-1)
	YER185W	PUG1	1.5
	YJR033C	RAV1	2.5
	YDR202C	RAV2	1.8
	YOR265W	RBL2	2
	YEL050C	RML2	1.5
	YDR289C	RTT103	1.3
	YDL076C	RXT3	1.8
	YMR263W	SAP30	1.6
	YOL004W	SIN3	291.5 h*	(11.06 ± 0.56 g L-1)
	YBR077C	SLM4	1.7
	YAL047C	SPC72	1.7
	YGR063C	SPT4	1.7
	YLR369W	SSQ1	521 h*	(45.01 ± 5.27 g L-1)
	YDL185W	TFP1 (VMA1)	2.9
	YPR074C	TKL1	1.2
	YDR457W	TOM1	1.5
	YNL079C	TPM1	1.2
	YDR074W	TPS2	603 h*	(32.87 ± 3.96 g L-1)
	YJL129C	TRK1	1.4
	YEL013W	VAC8	1.5
	YOR106W	VAM3	1.8
	YDR247W	VHS1	1.2
	YHR039C-A	VMA10	2.7
	YPR036W	VMA13	2.5
	YHR026W	VMA16 (PPA1)	1.7
	YGR020C	VMA7	1.9
	YEL051W	VMA8	1.7
	YOR270C	VPH1	1.8
	YKL119C	VPH2	1.5
	YDR080W	VPS41	1.7
	YDR369C	XRS2	1.5
	YDR433W	YDR433W	1.5
	YFL012W	YFL012W	1.3
	YGR064W	YGR064W	1.5
	YLL007C	YLL007C	1.7
	YJL056C	ZAP1	362 h*	(5.29 ± 0.54 g L-1)
	YGR285C	ZUO1	1.5
	*Parent BY4743 typically finished fermentation between 91 and 100 h

## Sheet: CDGJM_20_micro
	Yeast deletants were compared with parent BY4743 in micro fermentations using CDGJM_20 (see Methods). Two timepoints were taken to determine fermentation progress 32 h and 56 h. Growth was measured as OD600.
	29 genes (of 101 originally identified)-no or minimal effect on fermentation in CDGJM_200															8 genes (out of 29 related in functionality) -no or minimal effect on fermentation in CDGM_200
		Systematic Name	residual sugar			OD600 data			residual sugar			OD600 data				Standard Name	Systematic Name	residual sugar			OD600 data			residual sugar			OD600 data
	Standard Name		average	±	SD @ 32 h	average	±	SD @ 32 h	average	±	SD @ 56 h	average	±	SD @ 56 h				average	±	SD @ 32 h	average	±	SD @ 32 h	average	±	SD @ 56 h	average	±	SD @ 56 h
	ABZ2	YMR289W	0.864623	±	0.623948	1.176		0.019799	0.0439927	±	0.16973	1.176	±	0.019799		VPS45	YGL095C			Fermentation in CDGJM_20 was not determined for these 8 genes
	BUD23	YCR047C	15.0438	±	0.140702	1.214	±	0.104652	0.292191	±	0.537399	1.214	±	0.104652		RRG1	YDR065W
	CWC15	YDR163W	-0.0948098	±	0.109404	1.2235	±	0.0431335	-0.183083	±	0.199741	1.2235	±	0.0431335		NYV1	YLR093C
	CYC8	YBR112C	16.1147		4.22845	1.064		0.299813	1.42011	±	1.34544	1.064	±	0.299813		LTV1	YKL143W
	DCG1	YIR030C	0.529584	±	0.0401377	1.2375		0.0459619	-0.0386218	±	0.477062	1.2375	±	0.0459619		VCX1	YDL128W
	DHH1	YDL160C	4.30542	±	1.11103	1.2195	±	0.053033	0.0194961	±	0.260477	1.2195	±	0.053033		STV1	YMR054W
	DLS1	YJL065C	0.135019	±	0.631593	1.245	±	0.00282843	-0.0400248	±	0.282928	1.245	±	0.00282843		VPS3	YDR495C
	OLA1	YBR025C	2.27153	±	0.341188	1.254	±	0.0438406	0.012829	±	0.462396	1.254	±	0.0438406		SYT1	YPR095C
	PET8	YNL003C	19.1465	±	0.786626	1.0315	±	0.000707107	1.56056	±	0.0600527	1.0315	±	0.000707107
	PMT3	YOR321W	-0.111174	±	0.379219	1.2415	±	0.0162635	0.0439927	±	0.16973	1.2415	±	0.0162635
	PYK2	YOR347C	0.176414	±	0.050232	1.2365	±	0.0148492	0.0226256	±	0.168128	1.2365	±	0.0148492
	RCE1	YMR274C	3.5323	±	2.76441	1.43	±	0.0367696	0.0246789	±	0.108106	1.43	±	0.0367696		21 genes (out of 29 related in functionality) - protracted fermenation in CDGM_200
	ROM1	YGR070W	0.116943	±	0.289978	1.251	±	0.0226274	-0.175762	±	0.179073	1.251	±	0.0226274			Systematic Name	residual sugar			OD600 data			residual sugar			OD600 data
	RPL39	YJL189W	-0.291399	±	0.466074	1.265	±	0.0268701	0.191766	±	0.417336	1.265	±	0.0268701		Standard Name		average	±	SD @ 32 h	average	±	SD @ 32 h	average	±	SD @ 56 h	average	±	SD @ 56 h
	SOD2	YHR008C	1.07295	±	0.394621	1.2455	±	0.0968736	-0.0516522	±	0.304929	1.2455	±	0.0968736		CCR4	YAL021C	4.32655	±	0.82733	1.3655	±	0.0219203	0.274344	±	0.243792	1.3655	±	0.0219203
	SRB2	YHR041C	0.53083	±	0.720085	1.2355	±	0.0898026	-0.0417232	±	0.318971	1.2355	±	0.0898026		ATG31 (CIS1)	YDR022C	0.562102	±	0.121105	1.274	±	0.00424264	-0.0476177	±	0.310635	1.274	±	0.00424264
	SWE1	YJL187C	0.00667363	±	0.148732	1.2375	±	0.00494975	-0.176134	±	0.179598	1.2375	±	0.00494975		CYK3	YDL117W	1.30599	±	0.561353	1.2505		0.0106066	0.0571942	±	0.207164	1.2505	±	0.0106066
	YDR271C	YDR271C	0.871782	±	0.297149	1.2375	±	0.0445477	-0.00765287	±	0.433265	1.2375	±	0.0445477		DBF2	YGR092W	2.56268	±	0.826275	1.206	±	0.0183848	0.000623793	±	0.4453	1.206	±	0.0183848
	YEL045C	YEL045C	17.9094	±	1.823	1.065	±	0.0890955	1.61826	±	0.0873393	1.065	±	0.0890955		DIA2	YOR080W	12.4612	±	2.5958	0.766	±	0.0169706	0.451673	±	0.253799	1.124	±	0.00848528
	YGL042C	YGL042C	0.283327	±	0.0557784	1.29	±	0.059397	-0.0487315	±	0.317767	1.29	±	0.059397		GPR1	YDL035C	0.256003	±	0.314149	1.23	±	0.0240416	0.0765433	±	0.464743	1.23	±	0.0240416
	YKL061W	YKL061W	0.349358	±	0.396012	1.2225	±	0.0304056	-0.168606	±	0.220215	1.2225	±	0.0304056		NUP188	YML103C	0.621871	±	0.384292	1.2515	±	0.0162635	-0.0505384	±	0.297796	1.2515	±	0.0162635
	YOL057W	YOL057W	-0.0353779	±	0.361551	1.277	±	0.0240416	0.0113756	±	0.152218	1.277	±	0.0240416		PEX1	YKL197C	-0.076334	±	0.0910031	1.3075	±	0.0502046	-0.197932	±	0.179793	1.3075	±	0.0502046
	YOL159C	YOL159C	-0.0287176	±	0.31884	1.2635	±	0.0275772	-0.0450683	±	0.284503	1.2635	±	0.0275772		SNF5	YBR289W	5.8354	±	0.262522	1.1125	±	0.0912168	0.0867551	±	0.47935	1.1125	±	0.0912168
	FEN2	YCR028C	8.94005	±	0.24679	1.245	±	0.128693	-0.0542016	±	0.33106	1.245	±	0.128693		SNT309	YPR101W	1.19612	±	0.820676	1.15	±	0.0254558	-0.0519186	±	0.266107	1.15	±	0.0254558
	FYV4	YHR059W	2.60988	±	1.47566	1.188	±	0.110309	0.00250704	±	0.351785	1.188	±	0.110309		SNX4	YJL036W	0.139567	±	0.550026	1.2555	±	0.0289914	-0.0442174	±	0.294414	1.2555	±	0.0289914
	GNT1	YOR320C	0.10124	±	0.168343	1.2625	±	0.00636396	0.0570038	±	0.11951	1.2625	±	0.00636396		TCO89	YPL180W	0.183924	±	0.147776	1.247		0.00848528	0.00356399	±	0.169786	1.247	±	0.00848528
	GTR1	YML121W	0.949287	±	0.3345	1.2175	±	0.00777817	-0.0652445	±	0.324151	1.2175	±	0.00777817		TPS1	YBR126C	1.47752	±	1.25389	1.155	±	0.0141421	-0.0198331	±	0.445183	1.155	±	0.0141421
	HUA2	YOR284W	0.263504	±	0.319126	1.2255	±	0.0190919	-0.193913	±	0.184426	1.2255	±	0.0190919		VMA11	YPL234C	nd			nd			nd			nd
	HPR1	YDR138W	17.5797	±	2.0975	1.209	±	0.086267	1.00044	±	0.191949	1.209	±	0.086267		VMA2	YBR127C	14.0037	±	1.55182	1.173	±	0.0155563	0.459124	±	0.335676	1.173	±	0.0155563
																VMA22	YHR060W	0.172166	±	0.00968393	1.1765	±	0.0233345	0.014814	±	0.185696	1.1765	±	0.0233345
	72 genes (out of 101 originally identified) - protracted fermentation in CDGJM_200															VMA3	YEL027W	nd			nd			nd			nd
	72 genes part of 93 gene 'Fermentome' dataset															VMA4	YOR332W	nd			nd			nd			nd
		32 h	residual sugar			OD600 data			residual sugar			OD600 data				VMA5	YKL080W	11.6043	±	2.94302	1.1385	±	0.0417193	0.36194	±	0.224588	1.1385	±	0.0417193
	Standard Name	Systematic Name	average	±	SD	average	±	SD	average	±	SD	average	±	SD		VMA6	YLR447C	nd			nd			nd			nd
	ADO1	YJR105W	1.80947	±	1.02269	1.2035	±	0.0714178	-0.0230875	±	0.298173	1.2035	±	0.0714178		YCL007C	YCL007C	14.1061	±	4.1539	1.217	±	0.0240416	0.576631	±	0.257152	1.217	±	0.0240416
	ASC1	YMR116C	1.05978	±	0.290946	1.173	±	0.00141421	-0.0331745	±	0.301323	1.173	±	0.00141421		Parent	BY4743	0.719553	±	0.384027	1.18023	±	0.0608632	0.116185	±	0.0804545	1.18023	±	0.0608632
	ATG7	YHR171W	-0.163254	±	0.574198	1.2505	±	0.0403051	-0.030195	±	0.459836	1.2505	±	0.0403051
	BUD27	YFL023W	1.82049	±	1.05154	1.2965		0.0685894	-0.147042	±	0.189718	1.2965	±	0.0685894		*Parent BY4743 finished fermentation 32h
	BUD31	YCR063W	5.74119	±	1.62758	1.3755	±	0.137886	0.0449822	±	0.258075	1.3755	±	0.137886
	CCZ1	YBR131W	2.01234	±	0.324461	1.225	±	0.0777817	0.0334026	±	0.462349	1.225	±	0.0777817
	CNM67	YNL225C	5.99584	±	1.22282	1.3155	±	0.116673	-0.00571297	±	0.23553	1.3155	±	0.116673
	DCC1	YCL016C	2.30854	±	1.32939	1.2035	±	0.0346482	0.358669	±	0.162878	1.2035	±	0.0346482
	DOA4	YDR069C	0.690519	±	0.315266	1.3095	±	0.0106066	0.075437	±	0.214199	1.3095	±	0.0106066
	DST1	YGL043W	-0.00453389	±	0.0883517	1.247	±	0.0183848	-0.162771	±	0.201648	1.247	±	0.0183848
	DUF1	YOL087C	1.23916	±	0.562373	1.257	±	0.0424264	-0.0505384	±	0.297796	1.257	±	0.0424264
	ERG6	YML008C	1.72102	±	0.944713	1.231	±	0.0282843	0.0518043	±	0.152161	1.231	±	0.0282843
	GPA2	YER020W	0.0682812	±	0.0983691	1.25	±	0.019799	0.0258117	±	0.138323	1.25	±	0.019799
	GSF2	YML048W	0.414751	±	0.030056	1.18	±	0.0155563	0.0439927	±	0.16973	1.18	±	0.0155563
	HFI1	YPL254W	0.26626	±	0.193416	1.255	±	0.00707107	0.0439927	±	0.16973	1.255	±	0.00707107
	HOG1	YLR113W	0.414301	±	0.301453	1.181	±	0.0183848	0.00936224	±	0.155065	1.181	±	0.0183848
	HRK1	YOR267C	0.0813605	±	0.55414	1.2565	±	0.0360624	-0.0386801	±	0.477145	1.2565	±	0.0360624
	HXK1	YFR053C	0.575845	±	0.449132	1.3285	±	0.0544472	-0.125106	±	0.158697	1.3285	±	0.0544472
	IES6	YEL044W	9.58106	±	2.73114	1.225	±	0.0452548	0.682637	±	0.123324	1.225	±	0.0452548
	LSM1	YJL124C	0.110592	±	0.487901	1.211	±	0.0311127	-0.0431035	±	0.287282	1.211	±	0.0311127
	MCT1	YOR221C	8.43035	±	2.0337	1.0195	±	0.00777817	0.0639748	±	0.177923	1.0195	±	0.00777817
	MEH1	YKR007W	0.148545	±	0.260741	1.255	±	0.0311127	-0.172625	±	0.215583	1.255	±	0.0311127
	MKS1	YNL076W	2.54317	±	0.798674	1.113	±	0.0339411	-0.00777803	±	0.491539	1.113	±	0.0339411
	MSW1	YDR268W	2.03109	±	1.0535	1.185	±	0.059397	0.0817789	±	0.30857	1.185	±	0.059397
	NHX1	YDR456W	0.550452	±	0.315254	1.196	±	0.100409	-0.0282849	±	0.433395	1.196	±
	NPT1	YOR209C	11.0367	±	0.14381	0.9745	±	0.0360624	1.90025	±	0.140056	0.9745	±	0.0360624
	NUP133	YKR082W	6.85294	±	1.73412	1.219	±	0.0282843	0.146123	±	0.403698	1.219	±	0.0282843
	OCT1	YKL134C	3.33107	±	1.79563	1.2065	±	0.00777817	0.114	±	0.365146	1.2065	±	0.00777817
	OPI1	YHL020C	0.0364312	±	0.155212	1.231	±	0.0183848	0.0226256	±	0.168128	1.231	±	0.0183848
	PAF1	YBR279W	19.546	±	2.52072	1.0235	±	0.116673	2.2435	±	0.721205	1.0235	±	0.116673
	PAT1	YCR077C	0.985819	±	0.423504	1.2535	±	0.126572	-0.043688	±	0.316192	1.2535	±	0.126572
	PBS2	YJL128C	-0.271603	±	0.541209	1.205	±	0.0509117	-0.0264999	±	0.465227	1.205	±	0.0509117
	PKR1	YMR123W	4.54585	±	1.64214	1.1285	±	0.0289914	0.0228412	±	0.294944	1.1285	±	0.0289914
	PLC1	YPL268W	6.38099	±	0.0855876	1.1515	±	0.00494975	0.206544	±	0.386472	1.1515	±	0.00494975
	PTK2	YJR059W	0.288365	±	0.122949	1.3095	±	0.053033	-0.0246257	±	0.283676	1.3095	±	0.053033
	PUG1	YER185W	11.3668	±	4.15797	1.1795	±	0.0205061	0.156903	±	0.461983	1.1795	±	0.0205061
	RAV1	YJR033C	1.5073	±	0.418176	1.257	±	0.079196	0.104292	±	0.146115	1.257	±	0.079196
	RAV2	YDR202C	1.43745	±	0.43258	1.21		0.0282843	0.00440223	±	0.479622	1.21	±	0.0282843
	RBL2	YOR265W	0.357303	±	0.257008	1.23	±	0.0480833	-0.0180481	±	0.477015	1.23	±	0.0480833
	RML2	YEL050C	3.10038	±	1.68779	1.226	±	0.00989949	0.110503	±	0.400104	1.226	±	0.00989949
	RTT103	YDR289C	0.210148	±	0.302898	1.3005	±	0.0247487	-0.0278554	±	0.205266	1.3005	±	0.0247487
	RXT3	YDL076C	1.36555	±	0.727065	1.2	±	0.0141421	0.0353377	±	0.46492	1.2	±	0.0141421
	SAP30	YMR263W	0.942568	±	0.707118	1.2325	±	0.013435	0.0538177	±	0.149314	1.2325	±	0.013435
	SIN3	YOL004W	0.469721	±	0.0629125	1.275	±	0.00989949	0.0439927	±	0.16973	1.275	±	0.00989949
	SLM4	YBR077C	2.2675	±	0.575255	1.236	±	0.0296985	0.0250342	±	0.479492	1.236	±	0.0296985
	SPC72	YAL047C	4.99494	±	2.89959	1.228	±	0.0692965	-0.000838057	±	0.317317	1.228	±	0.0692965
	SPT4	YGR063C	1.44253	±	0.366425	1.223	±	0.0410122	0.00434387	±	0.479704	1.223	±	0.0410122
	SSQ1	YLR369W	0.664138	±	0.152143	1.245	±	0.00989949	0.0765304	±	0.352059	1.245	±	0.00989949
	TFP1 (VMA1)	YDL185W	15.1907	±	3.84693	1.166	±	0.0339411	0.822629	±	0.358272	1.166	±	0.0339411
	TKL1	YPR074C	21.1197	±	1.14376	0.8435	±	0.101116	8.43292	±	0.71708	0.8435	±	0.101116
	TOM1	YDR457W	1.06429	±	0.102142	1.2505	±	0.0275772	0.0456996	±	0.450267	1.2505	±	0.0275772
	TPM1	YNL079C	3.92737	±	1.91127	1.2005	±	0.0346482	-0.02186	±	0.471789	1.2005	±	0.0346482
	TPS2	YDR074W	4.4177	±	0.178075	1.1605	±	0.0700036	0.630013	±	0.431966	1.1605	±	0.0700036
	TRK1	YJL129C	2.65727	±	0.653943	1.1435	±	0.0403051	0.0342678	±	0.522023	1.1435	±	0.0403051
	VAC8	YEL013W	1.20223	±	0.518465	1.255	±	0.0452548	0.0641871	±	0.198289	1.255	±	0.0452548
	VAM3	YOR106W	0.742571	±	0.358077	1.1135	±	0.00494975	-0.136212	±	0.205034	1.1135	±	0.00494975
	VHS1	YDR247W	0.0147993	±	0.175355	1.2985	±	0.0318198	-0.183455	±	0.200267	1.2985	±	0.0318198
	VMA10	YHR039C-B	12.7194	±	4.07134	1.2055	±	0.11243	0.325069	±	0.300042	1.2055	±	0.11243
	VMA13	YPR036W	11.9837	±	3.29212	1.1165	±	0.000707107	0.500017	±	0.354658	1.1165	±	0.000707107
	VMA16 (PPA1)	YHR026W	4.10778	±	2.41277	1.247	±	0.0707107	0.0197625	±	0.299298	1.247	±	0.0707107
	VMA7	YGR020C	15.0936	±	2.63742	1.247	±	0.135765	0.688685	±	0.44096	1.247	±	0.135765
	VMA8	YEL051W	-0.0341259	±	0.270256	1.2235	±	0.0516188	-0.0198165	±	0.171032	1.2235	±	0.0516188
	VPH1	YOR270C	8.24287	±	1.84799	1.156	±	0.0537401	0.155059	±	0.430233	1.156	±	0.0537401
	VPH2	YKL119C	14.7385	±	3.78545	1.198	±	0.0381838	0.364852	±	0.356305	1.198	±	0.0381838
	VPS41	YDR080W	0.25254	±	0.148683	1.256	±	0.0353553	0.0145617	±	0.122413	1.256	±	0.0353553
	XRS2	YDR369C	5.47192	±	2.64143	1.2245	±	0.0756604	0.301831	±	0.122502	1.2245	±	0.0756604
	YDR433W	YDR433W	3.89913	±	1.56635	1.254	±	0.0494975	0.236889	±	0.0935862	1.254	±	0.0494975
	YFL012W	YFL012W	6.02757	±	1.59464	1.3055	±	0.0997021	0.119317	±	0.58385	1.3055	±	0.0997021
	YGR064W	YGR064W	0.472502	±	0.294989	1.225	±	0.0608112	-0.0450683	±	0.284503	1.225	±	0.0608112
	YLL007C	YLL007C	4.4073	±	2.78421	1.23	±	0.066468	0.114395	±	0.394599	1.23	±	0.066468
	ZAP1	YJL056C	12.2427	±	2.91118	0.9255	±	0.0106066	1.18592	±	0.786445	0.9255	±	0.0106066
	ZUO1	YGR285C	8.08147	±	1.58614	1.232	±	0.0339411	0.0921855	±	0.219921	1.232	±	0.0339411
	GROUP 1	43 out of 72 genes completed fermentation after 32 h									GROUP 2	29 out of 72 genes protracted at 32 h
	Standard Name	Systematic Name									Standard Name	Systematic Name
	ADO1	YJR105W									OCT1	YKL134C
	ASC1	YMR116C									BUD31	YCR063W
	ATG7	YHR171W									CNM67	YNL225C
	BUD27	YFL023W									IES6	YEL044W
	CCZ1	YBR131W									MCT1	YOR221C
	DCC1	YCL016C									NPT1	YOR209C
	DOA4	YDR069C									NUP133	YKR082W
	DST1	YGL043W									PAF1	YBR279W
	DUF1	YOL087C									PKR1	YMR123W
	ERG6	YML008C									PLC1	YPL268W
	GPA2	YER020W									PUG1	YER185W
	GSF2	YML048W									RML2	YEL050C
	HFI1	YPL254W									SPC72	YAL047C
	HOG1	YLR113W									TFP1 (VMA1)	YDL185W
	HRK1	YOR267C									TKL1	YPR074C
	HXK1	YFR053C									TPM1	YNL079C
	LSM1	YJL124C									TPS2	YDR074W
	MEH1	YKR007W									VMA10	YHR039C-B
	MKS1	YNL076W									VMA13	YPR036W
	MSW1	YDR268W									VMA16 (PPA1)	YHR026W
	NHX1	YDR456W									VMA7	YGR020C
	OPI1	YHL020C									VPH1	YOR270C
	PAT1	YCR077C									VPH2	YKL119C
	PBS2	YJL128C									XRS2	YDR369C
	PTK2	YJR059W									YDR433W	YDR433W
	RAV1	YJR033C									YFL012W	YFL012W
	RAV2	YDR202C									YLL007C	YLL007C
	RBL2	YOR265W									ZAP1	YJL056C
	RTT103	YDR289C									ZUO1	YGR285C
	RXT3	YDL076C										29
	SAP30	YMR263W									rtkl1 was protracted even after 56 h fermentation.
	SIN3	YOL004W
	SLM4	YBR077C
	SPT4	YGR063C
	SSQ1	YLR369W
	TOM1	YDR457W
	TRK1	YJL129C
	VAC8	YEL013W
	VAM3	YOR106W
	VHS1	YDR247W
	VMA8	YEL051W
	VPS41	YDR080W
	YGR064W	YGR064W
		43
	GROUP 1	11 out of 21 genes completed fermentation after 32 h									GROUP 2	6 out of 21 genes protracted at 32 h
	CIS1	YDR022C									CCR4	YAL021C
	CYK3	YDL117W									DIA2	YOR080W
	DBF2	YGR092W									SNF5	YBR289W
	GPR1	YDL035C									VMA2	YBR127C
	NUP188	YML103C									VMA5	YKL080W
	PEX1	YKL197C									YCL007C	YCL007C
	SNT309	YPR101W										6
	SNX4	YJL036W
	TCO89	YPL180W									VMA3, VMA4, VMA6 and VMA11 were not determined as were clones which were resourced from supplier after micro fermentation screens were conducted.
	TPS1	YBR126C
	VMA22	YHR060W
		11
