# Supplementary material for: Genome-wide identification of the Fermentome; genes required for successful and timely completion of wine-like fermentation by Saccharomyces cerevisiae
Source: BMC Genomics. 2014 Jul 3;15(1):552. doi: 10.1186/1471-2164-15-552 (PMC4099481; doi:10.1186/1471-2164-15-552)
Supplement: Supplementary file 3 — Additional file 3: Comparison of the FEG dataset with the Fermentation Relevant Yeast Gene Databases LIT_FRYG and SGD_FRYG. Additional file 2 is a Microsoft Office Excel workbook relating to analysis of the genes identified in this study compared to previous research findings. Ninety three genes representing the FEG dataset were identified. Deletion of these genes resulted in protracted fermentation (20% and greater when compared to parent, BY4743). See Additional file 1 for fermentation duration values. Two complementary databases of yeast genes related to fermentation, referred to as FRYG (acronym for Fermentation Relevant Yeast Genes) were generated. The first (LIT_FRYG) was compiled from relevant literature, examining single stress conditions relevant to fermentation. The second (SGD_FRYG), a compilation of phenotype terms as accessed on the SGD, whereby only null mutants (deletants) with a specific phenotype response, i.e. decreased resistance were selected. The 93 FEG were compared to the two FRYG datasets. Genes unique to this fermentation study (absent in the LIT_FRYG and SGD_FRYG) and two specific subsets of genes within the 93 FEG dataset (“Stuck mutants” and “vacuolar (H+) ATPase”) are shown. (XLSX 236 KB) [file 12864_2013_6243_MOESM3_ESM.xlsx]

## Sheet: LIT_FRYG DATABASE
	LIT_FRYG: Complied from relevant literature
	tolerance to high glucosea	tolerance to high sucroseb	tolerance to ethanolc	tolerance to ethanol d	tolerance to ethanol e	anaerobic uptake of sterolsg	essential for cold growthh	fermentation stress responsei	sensitivity to YPD plus 4.5mM sorbate pH4.5j	sensitivity to YPD plus 2mM sorbate pH4.5j	tolerance to freeze-thawl	resistence to H2O2 and/or menadionef	70-110 mM acetic acid, at pH 4.5n	tolerance to 10% ethanolk	tolerance to 1M NaClk	tolerance to 5 mM H2O2k	tolerance to 37°C heatk	essential for anaerobic growtho	Fermentation in CDGJM_200m
	41	273	276	47	137	37	79	223	234	55	56	394	623	95	42	30	178	22	93
	YBR097W	YAL016W	YAL016W	YBR081C	YBL006C	YAL026C	YAL024C	YAL051W	YAL012W	YBR144c	YBR171W	YOR001W	YAL002W	YAL010C	YAL016W	YAR029W	YAL009W	YAL026C	YAL021C
	YBR194W	YBL042C	YAL055W	YBR097W	YBL058W	YBL031W	YBR077C	YAL054C	YAL016W	YBR157c	YBR194W	YBL045C	YAL011W	YAL013W	YBL007C	YEL027W	YAL010C	YBR179C	YAL047C
	YCR063W	YBL058W	YAR015W	YBR126C	YBR029C	YBL033C	YBR105C	YBL034C	YAL035W	YDL094c	YBR289W	YML110C	YAL012W	YAL016W	YBR037C	YER154W	YAL013W	YKR024C	YBR077C
	YCR077C	YBL079W	YBL006C	YBR171W	YBR036C	YBL093C	YBR106W	YBL065W	YAL047C	YDL151c	YCL005W-A	YEL024W	YAL013W	YAL026C	YCR009C	YHR206W	YAL021C	YDR138W	YBR126C
	YDL022W	YBL090W	YBL007C	YCR034W	YBR127C	YBL099W	YBR130C	YBL078C	YBL058c	YDL157c	YCR003W	YKL055C	YAL021C	YAL047C	YCR053W	YIL098C	YAL047C	YDR149C	YBR127C
	YDL023C	YBR126C	YBL024W	YCR046C	YBR173C	YBL100C	YBR191W	YBR004C	YBL079W	YDL177c	YDL061C	YDR529C	YAL023C	YBR037C	YEL051W	YIR037W	YAL056W	YDR173C	YBR131W
	YDL117W	YBR171W	YBL025W	YCR077C	YBR179C	YBR039W	YBR255W	YBR072W	YBL093C	YDR018c	YDL074C	YJL003W	YAL044C	YBR127C	YER077C	YKL194C	YBL006C	YDR364C	YBR279W
	YDR138W	YBR200W	YBL079W	YDL044C	YBR200W	YKL126W	YBR266C	YBR073W	YBR026C	YGR268c	YDL106C	YOR221C	YAL056W	YBR166C	YER123W	YKR001C	YBL007C	YDR477W	YBR289W
	YDR176W	YBR266C	YBL080C	YDL047W	YBR279W	YKL139W	YBR279W	YBR085C-A	YBR035C	YHR009c	YDL185W	YDR079W	YAR003W	YBR171W	YER154W	YFR010W	YBL013W	YGL025C	YCL007C
	YEL009C	YBR267W	YBL090W	YDL077C	YCL007C	YDL116W	YCR053W	YBR099C	YBR068C	YIL029c	YDL191W	YGR183C	YBL024W	YCL008C	YIL039W	YDL047W	YBL022C	YGL045W	YCL016C
	YEL036C	YBR282W	YBL094C	YDL114W	YCL008C	YDR470C	YCR094W	YBR105C	YBR077C	YIL077c	YDR126W	YBR026C	YBL094C	YEL003W	YIL124W	YDL093W	YBL025W	YGL084C	YCR063W
	YGL024W	YBR289W	YBL103C	YDR176W	YCL029C	YGL084C	YDL033C	YBR119W	YBR279W	YIL110w	YDR140W	YPR191W	YBL099W	YEL029C	YKL139W	YDR074W	YBR011C	YGR036C	YCR077C
	YGL135W	YCL046W	YBR011C	YDR392W	YCR028C	YGL135W	YDL172C	YBR169C	YBR282W	YJR107w	YDR161W	YPL097W	YBL100C	YEL031W	YKR001C	YDR079W	YBR063C	YLR242C	YDL035C
	YGR240C	YCL058C	YBR035C	YEL003W	YCR077C	YGL148W	YDL173W	YBR284W	YBR289W	YLR062c	YDR174W	YHL036W	YBL103C	YEL051W	YKR041W	YDR323C	YBR171W	YLR322W	YDL076C
	YGR252W	YCR003W	YBR077C	YER111C	YEL003W	YJL180C	YDR007W	YBR293W	YCL007C	YLR072w	YDR245W	YPR201W	YBR015C	YER044C	YDL047W	YGL071W	YBR279W	YNL215W	YDL117W
	YGR262C	YCR047C	YBR095C	YER155C	YEL027W	YJR120W	YDR008C	YCL044C	YCL008C	YLR211c	YDR264C	YLR295C	YBR058C	YER077C	YDL185W	YGL168W	YCR002C	YNL225C	YDL185W
	YHR026W	YCR063W	YBR097W	YFR019W	YEL044W	YJR121W	YDR017C	YCR021C	YCL014W	YLR444c	YDR300C	YDR298C	YBR077C	YER131W	YDR069C	YJL140W	YCR009C	YNL236W	YDR022C
	YJL128C	YDL005C	YBR101C	YFR048W	YEL051W	YJR139C	YDR027C	YCR061W	YCL016C	YNR063w	YDR477W	YPL078C	YBR078W	YHR013C	YDR074W	YJR104C	YCR063W	YNL284C	YDR069C
	YJL129C	YDL013W	YBR123C	YGL058W	YER005W	YJR144W	YDR127W	YDL010W	YCL046W	YPL071c	YEL027W	YLR423C	YBR082C	YHR167W	YDR079W	YLR337C	YCR077C	YOL148C	YDR074W
	YJL184W	YDL022W	YBR126C	YGR229C	YER044C	YLR202C	YDR162C	YDL012C	YCLO58c	YAL014C	YEL036C	YBR216C	YBR093C	YIL076W	YDR126W	YLR346C	YEL027W	YOR209C	YDR080W
	YJR032W	YDL023C	YBR127C	YGR252W	YER083C	YLR226W	YDR173C	YDL020C	YCR002C	YBR107C	YEL051W	YDR065W	YBR095C	YKL037W	YDR388W	YLR382C	YEL029C	YPL069C	YDR202C
	YKL096C-B	YDL044C	YBR132C	YHR012W	YHL009C	YLR240W	YDR264C	YDL024C	YCR009C	YBR134w	YFL001W	YHR168W	YBR101C	YKL041W	YDR477W	YML007W	YEL044W	YPL254W	YDR247W
	YLR125W	YDL045W-A	YBR152W	YHR030C	YHR008C	YLR304C	YDR354W	YDL054C	YCR028C	YBR201W	YFR001W	YKL086W	YBR103W	YKL057C	YDR495C	YNL005C	YEL045C		YDR268W
	YLR337C	YDL047W	YBR171W	YHR039C-A	YHR013C	YLR369W	YDR442W	YDL068W	YCR044C	YBR227C	YFR019W	YPR116W	YBR106W	YKL080W	YDR506C	YNL064C	YEL047C		YDR289C
	YLR338W	YDL056W	YBR179C	YKL041W	YHR026W	YML112W	YDR477W	YDL140C	YCR046C	YDL155W	YGL070C	YDL091C	YBR119W	YKL113C	YGL071W	YNL138W	YEL059W		YDR369C
	YML009W-B	YDL081C	YBR193C	YLR240W	YHR030C	YNL139C	YDR533C	YDR011W	YCR053W	YDL170W	YGL095C	YDL114W	YBR120C	YKL178C	YGL095C	YNL307C	YEL061C		YDR433W
	YML034W	YDL082W	YBR194W	YLR371W	YHR041C	YNL243W	YER052C	YDR042C	YCR063W	YDL184C	YGL167C	YHR130C	YBR122C	YFL023W	YGR285C	YNR006W	YER083C		YDR456W
	YMR143W	YDL083C	YBR200W	YLR372W	YHR167W	YNL315C	YER068W	YDR043C	YCR331c	YDL219W	YGL218W	YDL204W	YBR126C	YFL016C	YJL128C	YNR037C	YER084W		YDR457W
	YMR231W	YDL106C	YCL005W-A	YLR386W	YIL036W	YOL086C	YER090W	YDR096W	YDL006W	YDR300C	YGR020C	YMR098C	YBR132C	YHR039C-A	YJL129C	YNR042W	YER087W		YEL013W
	YNL064C	YDL115C	YCL007C	YLR417W	YIL090W	YOL143C	YFL016C	YDR103W	YDL047W	YDR500C	YGR105W	YDR458C	YBR147W	YDL047W	YJR104C	YOR331C	YHL011C		YEL027W
	YOL145C	YDL116W	YCL008C	YML008C	YKL037W	YOR125C	YFR040W	YDR173C	YDL061C	YGR081c	YGR159C	YDR010C	YBR163W	YDR069C	YJR121W		YHL040C		YEL044W
	YOR036W	YDL117W	YCL032W	YML094W	YKL048C	YOR184W	YGL026C	YDR186C	YDL067C	YGR217W	YGR160W	YPL205C	YBR164C	YDR074W	YLR113W		YHR013C		YEL050C
	YOR331C	YDL151C	YCL036W	YML097C	YKL057C	YOR209C	YGL095C	YDR216W	YDL074C	YHL030W	YHR010W	YKL143W	YBR171W	YDR129C	YLR270W		YHR026W		YEL051W
	YOR332W	YDL185W	YCR009C	YMR037C	YKL073W	YPL031C	YGL135W	YDR247W	YDR007W	YHR016c	YJL140W	YBL062W	YBR174C	YDR138W	YLR337C		YHR041C		YER020W
	YPL031C	YDL191W	YCR019W	YNL073W	YKL110C	YPR024W	YGL143C	YDR256C	YDR008C	YIL017C	YJL183W	YER077C	YBR175W	YDR207C	YLR369W		YHR100C		YER185W
	YPL045W	YDL198C	YCR024C	YNR052C	YKL113C	YPR060C	YGL148W	YDR258C	YDR017C	YIL041W	YJL188C	YNL081C	YBR176W	YDR264C	YML112W		YIL034C		YFL012W
	YPL075W	YDR017C	YCR063W	YOL004W	YKL114C	YPR074C	YGL206C	YDR293C	YDR069C	YIL053W	YJL189W	YOR200W	YBR178W	YDR435C	YNL138W		YIL052C		YFL023W
	YPL077C	YDR024W	YCR071C	YOL095C	YKL118W		YGL218W	YDR342C	YDR074W	YIR018W	YJR090C	YER087W	YBR187W	YDR477W	YNL307C		YIL105C		YFR053C
	YPL084W	YDR027C	YDL005C	YOL143C	YKL119C		YGR104C	YDR343C	YDR127W	YJL057C	YKL119C	YBR267W	YBR191W	YGL038C	YNR045W		YKL002W		YGL043W
	YPL271W	YDR115W	YDL040C	YOR008C	YKR007W		YGR163W	YDR384C	YDR149C	YKL011C	YKR085C	YNR036C	YBR197C	YGL071W	YPL045W		YKL048C		YGR020C
	YPR099C	YDR126W	YDL043C	YOR069W	YKR082W		YHL025W	YDR406W	YDR150W	YKL085W	YMR179W	YBL036C	YBR199W	YGR020C	YPR100W		YKL057C		YGR063C
		YDR127W	YDL047W	YOR270C	YFL028C		YHR013C	YDR461W	YDR159W	YKR014C	YMR307W	YLR068W	YBR204C	YGR078C	YPR133W-A		YKL110C		YGR064W
		YDR129C	YDL065C	YPL045W	YFL023W		YHR151C	YDR485C	YDR161W	YLL052C	YNL054W	YBR194W	YBR209W	YGR105W			YKL113C		YGR092W
		YDR138W	YDL115C	YPL120W	YFR019W		YJL140W	YDR523C	YDR162C	YLR061W	YNL080C	YDL012C	YBR213W	YGR181W			YKL211C		YGR285C
		YDR140W	YDL116W	YPL268W	YHR039C-A		YJR122W	YEL012W	YDR173C	YLR181C	YNL280C	YGL165C	YBR215W	YGR188C			YKL213C		YHL020C
		YDR159W	YDL160C	YPR093C	YDL013W		YKL098W	YER017C	YDR174W	YLR207W	YNR037C	YOR305W	YBR217W	YJL127C			YKR035C		YHR026W
		YDR161W	YDL167C	YPR141C	YDL040C		YKL160W	YER035W	YDR176W	YLR443W	YOL148C	YBL053W	YBR218C	YJL140W			YKR082W		YHR039C-A
		YDR173C	YDL192W		YDL066W		YKL170W	YER037W	YDR183W	YML029W	YOR039W	YIL039W	YBR227C	YJL183W			YFR036W		YHR060W
		YDR174W	YDL225W		YDL160C		YKL212W	YER054C	YDR245W	YML063W	YOR080W	YJL162C	YBR229C	YJR063W			YDL005C		YHR171W
		YDR175C	YDL226C		YDL185W		YKR007W	YER088C	YDR264C	YNL288W	YOR270C	YDL068W	YBR238C	YJR104C			YDL006W		YJL036W
		YDR194C	YDR005C		YDL225W		YLR087C	YER093C	YDR268W	YNL291C	YOR331C	YJL046W	YBR240C	YLL006W			YDL032W		YJL056C
		YDR226W	YDR008C		YDR007W		YLR114C	YER093C-A	YDR281C	YNR032W	YOR332W	YHR100C	YBR241C	YLL043W			YDL047W		YJL124C
		YDR245W	YDR017C		YDR008C		YLR148W	YER096W	YDR315C	YOR043W	YPL106C	YNL170W	YBR246W	YLR025W			YDL090C		YJL128C
		YDR264C	YDR027C		YDR017C		YLR240W	YER150W	YDR354W	YPL203W	YPL234C	YAL031C	YBR248C	YLR144C			YDL115C		YJL129C
		YDR268W	YDR028C		YDR027C		YLR268W	YER158C	YDR359C	YPR120C	YPR036W	YBL046W	YBR253W	YLR148W			YDL116W		YJR033C
		YDR296W	YDR065W		YDR069C		YLR304C	YFL021W	YDR495C		YPR135W	YIL158W	YBR260C	YLR200W			YDL151C		YJR059W
		YDR300C	YDR069C		YDR080W		YLR418C	YFL030W	YEL031W			YJL147C	YBR279W	YLR204W			YDL201W		YJR105W
		YDR323C	YDR079C-A		YDR129C		YLR451W	YFL031W	YEL036C			YML087C	YBR283C	YLR240W			YDL204W		YKL080W
		YDR359C	YDR080W		YDR138W		YML036W	YFL033C	YEL044W			YJR118C	YBR288C	YLR322W			YDL225W		YKL119C
		YDR408C	YDR114C		YDR149C		YML121W	YFR017C	YEL045C			YGR160W	YCL008C	YLR357W			YDL232W		YKL134C
		YDR432W	YDR115W		YDR173C		YMR032W	YFR022W	YEL046C			YDL133W	YCL032W	YLR368W			YDR017C		YKL197C
		YDR433W	YDR129C		YDR207C		YMR126C	YFR023W	YEL051c			YCL058C	YCL033C	YLR372W			YDR074W		YKR007W
		YDR450W	YDR138W		YDR264C		YMR231W	YFR040W	YER014c			YHR146W	YCL036W	YLR399C			YDR120C		YKR082W
		YEL027W	YDR195W		YDR293C		YNL064C	YGL006W	YER016W			YNR068C	YCL045C	YLR447C			YDR127W		YLL007C
		YEL033W	YDR207C		YDR354W		YNL107W	YGL013C	YER019W			YEL033W	YCL046W	YML062C			YDR129C		YLR113W
		YEL036C	YDR244W		YDR359C		YNL177C	YGL041C	YER070W			YIL110W	YCL050C	YML094W			YDR162C		YLR369W
		YEL044W	YDR245W		YDR433W		YNL215W	YGL043W	YER083C			YJL171C	YCL056C	YMR077C			YDR173C		YLR447C
		YEL045C	YDR260C		YDR435C		YNL280C	YGL045W	YER090W			YHL045W	YCL063W	YMR205C			YDR195W		YML008C
		YEL046C	YDR264C		YGL058W		YNL298W	YGL163C	YER149C			YNL168C	YCR009C	YMR231W			YDR226W		YML048W
		YEL051W	YDR265W		YGL070C		YNR052C	YGL179C	YER154W			YNL080C	YCR017C	YNL064C			YDR260C		YML103C
		YER044C	YDR293C		YGR078C		YOR182C	YGL180W	YFL013C			YHR067W	YCR024C	YNL138W			YDR264C		YMR116C
		YER070W	YDR295C		YGR105W		YOR184W	YGL184C	YFL016C			YNL228W	YCR024C-A	YNL139C			YDR293C		YMR123W
		YER116C	YDR298C		YGR135W		YPL097W	YGL248W	YFL018C			YHL035C	YCR032W	YNL243W			YDR323C		YMR263W
		YER122C	YDR329C		YGR167W		YPL118W	YGR032W	YGL012c			YJR122W	YCR033W	YNL280C			YDR359C		YNL076W
		YER156C	YDR392W		YGR188C		YPL129W	YGR121C	YGL020C			YEL007W	YCR044C	YNL315C			YDR372C		YNL079C
		YFL023W	YDR433W		YGR196C		YPL254W	YGR138C	YGL025C			YIL040W	YCR047C	YOL001W			YDR378C		YNL225C
		YFR019W	YDR470C		YGR200C		YPL268W	YGR142W	YGL026C			YGR081C	YCR063W	YOL004W			YDR388W		YOL004W
		YGL070C	YEL009C		YGR229C		YPL271W	YGR146C	YGL054C			YJL199C	YCR068W	YOL009C			YDR435C		YOL087C
		YGL076C	YEL027W		YGR270W		YPR153W	YGR161C	YGL095C			YGR033C	YCR077C	YOL095C			YGL025C		YOR080W
		YGL095C	YEL036C		YJL095W			YGR197C	YGL127C			YNL191W	YCR081W	YOL148C			YGL038C		YOR106W
		YGL105W	YEL045C		YJL176C			YGR236C	YGL143C			YHL006C	YCR084C	YOR008C			YGL053W		YOR209C
		YGL127C	YEL045C		YJL179W			YGR249W	YGL148W			YIL017C	YCR100C	YOR035C			YGL070C		YOR221C
		YGL135W	YEL046C		YJR043C			YGR281W	YGL173C			YHL021C	YCR101C	YOR106W			YGL072C		YOR265W
		YGL167C	YEL051W		YJR075W			YHL036W	YGL206C			YIL041W	YEL027W	YOR115C			YGL095C		YOR267C
		YGL168W	YER122C		YJR090C			YHR082C	YGL218W			YDR417C	YEL029C	YOR196C			YGL223C		YOR270C
		YGL173C	YER155C		YLL043W			YHR206W	YGL223C			YAL034C	YEL031W	YOR368W			YGL246C		YOR332W
		YGL206C	YFL023W		YLR025W			YIL031W	YGL246C			YHL042W	YEL036C	YPL104W			YGR020C		YPL180W
		YGL218W	YFL028C		YLR315W			YIL056W	YGL262W			YML036W	YEL042W	YPL129W			YGR134W		YPL234C
		YGL223C	YFR029W		YLR322W			YIL066W-A	YGR020C			YMR207C	YEL043W	YPL161C			YGR135W		YPL254W
		YGL234W	YGL003C		YLR331C			YIL067C	YGR063C			YPR172W	YEL044W	YPL180W			YGR155W		YPL268W
		YGL240W	YGL020C		YLR332W			YIL101C	YGR064W			YPL226W	YEL045C	YPL234C			YGR188C		YPR036W
		YGL246C	YGL024W		YLR357W			YIL119C	YGR092W			YNL249C	YEL046C	YPR072W			YGR229C		YPR074C
		YGR020C	YGL024W		YLR368W			YIL130W	YGR104C			YNL179C	YEL050C	YPR173C			YGR272C		YPR101W
		YGR036C	YGL025C		YLR384C			YIL143C	YGR105W			YMR269W	YEL051W	YPR133W-A			YJL062W
		YGR061C	YGL035C		YLR386W			YIL152W	YGR155W			YJL169W	YEL057C	YER038W-A			YJL077C
		YGR063C	YGL058W		YLR417W			YIR002C	YGR160W			YML014W	YEL062W				YJL095W
		YGR064W	YGL066W		YLR435W			YIR016W	YGR163W			YMR014W	YER019W				YJL115W
		YGR104C	YGL070C		YLR447C			YJL050W	YGR180C			YFL023W	YER044C				YJL176C
		YGR105W	YGL127C		YML062C			YJL051W	YGR188C			YLR074C	YER048C				YJL183W	Background occurrence
		YGR159C	YGL135W		YML094W			YJL141C	YGR192C			YDR241W	YER050C				YJR050W	relevant enrichment
		YGR160W	YGL152C		YML094C-A			YJL142C	YGR193C			YCR063W	YER058W				YJR063W
		YGR162W	YGL152C		YML112W			YJL144W	YGR240C			YPR122W	YER083C				YJR073C
		YGR165W	YGL153W		YML121W			YJL149W	YGR262C			YDR226W	YER084W				YJR102C
		YGR180C	YGL218W		YMR003W			YJL150W	YGR282C			YJL159W	YER085C				YJR104C
		YGR188C	YGL218W		YMR060C			YJL153C	YGR283C			YLR342W	YER087W				YJR129C
		YGR204W	YGL220W		YMR077C			YJL156C	YGR284C			YOR008C	YER122C				YLL043W
		YGR240C	YGL220W		YMR116C			YJL221C	YGR285C			YPL123C	YER151C				YLR021W
		YGR262C	YGL235W		YMR142C			YJR052W	YHR021C			YMR284W	YER153C				YLR044C
		YGR285C	YGL235w		YMR312W			YKL026C	YHR025W			YJL127C	YER154W				YLR079W
		YHL011C	YGL237C		YNL079C			YKL032C	YHR041C			YOR209C	YER155C				YLR094C
		YHR010W	YGL240W		YNL080C			YKL038W	YHR059W			YDL039C	YER169W				YLR114C
		YHR021C	YGL244W		YNL098C			YKL070W	YHR067W			YAR031W	YER178W				YLR125W
		YHR034C	YGR020C		YNL133C			YKL071W	YHR162W			YLR330W	YHL011C				YLR182W
		YHR059W	YGR077C		YNL225C			YKL086W	YHR178c			YLL018C-A	YHL023C				YLR200W
		YHR064C	YGR104C		YNL271C			YKL093W	YHR183W			YMR032W	YHL025W				YLR204W
		YHR081W	YGR105W		YOR002W			YKL108W	YHR194W			YLR270W	YHL027W				YLR216C
		YHR194W	YGR133W		YOR008C			YKL142W	YIL122W			YDL160C	YHR010W				YLR261C
		YIL015C-A	YGR147C		YOR035C			YKL198C	YIL128W			YLR369W	YHR012W				YLR262C
		YIL042C	YGR180C		YOR115C			YKL203C	YJL029C			YBL019W	YHR013C				YLR322W
		YIL060W	YGR252W		YOR198C			YKR034W	YJL046W			YKL032C	YHR021C				YLR372W
		YIL067C	YHL011C		YOR258W			YKR039W	YJL075C			YKL113C	YHR034C				YLR399C
		YIL128W	YHL025W		YOR332W			YKR061W	YJL101C			YJR144W	YHR038W				YML032C
		YIR005W	YHR008C		YPL002C			YKR093W	YJL121C			YMR224C	YHR041C				YML062C
		YIR026C	YHR013C		YPL065W			YKR102W	YJL129C			YPR135W	YHR064C				YML121W
		YJL029C	YHR026W		YPL084W			YLL019C	YJL140W			YAL015C	YHR067W				YMR032W
		YJL063C	YHR030C		YPL090C			YLL020C	YJL183W			YPR164W	YHR098C				YMR078C
		YJL075C	YHR041C		YPL129W			YLL027W	YJL184W			YGL127C	YHR116W				YMR106C
		YJL115W	YHR060W		YPL161C			YLL028W	YJL188C			YLR320W	YHR141C				YMR116C
		YJL127C	YHR065C		YPL180W			YLL056C	YJL189W			YML032C	YHR147C				YMR125W
		YJL128C	YHR091C		YPL271W			YLR019W	YJR032W			YHR081W	YHR155W				YMR164C
		YJL136C	YHR100C		YPR024W			YLR054C	YJR090C			YDR369C	YHR158C				YMR198W
		YJL140W	YHR100C		YPR036W			YLR106C	YJR102C			YNL250W	YHR167W				YMR205C
		YJL176C	YHR120W		YPR067W			YLR121C	YJR104C			YDR388W	YHR168W				YMR275C
		YJL184W	YHR147C		YPR101W			YLR142W	YJR118C			YDL192W	YHR178W				YMR284W
		YJL188C	YHR167W		YPR131C			YLR168C	YJR122W			YER122C	YHR200W				YMR307W
		YJL189W	YHR206W		YPR135W			YLR193C	YJR145C			YLR268W	YHR203C				YNL064C
		YJR032W	YHR207C		YCR020W-B			YLR194C	YKL009W			YER114C	YHR205W				YNL084C
		YJR055W	YIL026C					YLR247C	YKL024C			YOR196C	YHR206W				YNL133C
		YKL006W	YIL098C					YLR256W	YKL033c			YGL253W	YHR207C				YNL199C
		YKL009W	YIL107C					YLR258W	YKL041W			YAL040C	YIL005W				YNL215W
		YKL054C	YIL117C					YLR297W	YKL050C			YLR079W	YIL006W				YNL243W
		YKL055C	YIL128W					YLR312C	YKL055C			YJL187C	YIL007C				YNL271C
		YKL057C	YIL141W					YLR338W	YKL057C			YHR183W	YIL010W				YNL307C
		YKL080W	YIL141W					YML034W	YKL080W			YHL032C	YIL017C				YNL329C
		YKL118W	YIL153W					YML054C	YKL113C			YGR240C	YIL028W				YNL335W
		YKL119C	YIR011C					YML081W	YKL118W			YOR036W	YIL029C				YNR010W
		YKL126W	YJL026W					YML089C	YKL119C			YER061C	YIL036W				YNR068C
		YKL139W	YJL140W					YML100W	YKL124W			YER145C	YIL040W				YOL019W
		YKL143W	YJL180C					YML116W-A	YKL134C			YGL066W	YIL041W				YOL042W
		YKL204W	YJL204C					YML117W	YKL139W			YDL077C	YIL042C				YOL051W
		YKR001C	YJL210W					YMR081C	YKL162C			YJL115W	YIL050W				YOL081W
		YKR024C	YJL211C					YMR085W	YKL204W			YDR137W	YIL053W				YOL086C
		YKR085C	YJL211C					YMR100W	YKL211C			YOR080W	YIL064W				YOR008C
		YLL002W	YJR011C					YMR101C	YKL212W			YPL049C					YOR014W
		YLL006W	YJR011c					YMR102C	YKLO54w			YLR220W					YOR035C
		YLL027W	YJR018W					YMR136W	YKR001C			YPR067W	YIL065C				YOR036W
		YLR048W	YJR018W					YMR191W	YKR007W			YLR025W	YIL073C				YOR115C
		YLR061W	YJR025C					YMR204C	YKR082c			YKL041W	YIL077C				YOR123C
		YLR062C	YJR033C					YMR244C-A	YLR027C			YNL073W	YIL084C				YOR141C
		YLR068W	YJR043C					YMR244W	YLR056W			YGL251C	YIL092W				YOR167C
		YLR069C	YJR073C					YMR252C	YLR226W			YMR198W	YIL097W				YOR364W
		YLR074C	YJR075W					YMR253C	YLR235C			YPR141C	YIL098C				YPL004C
		YLR113W	YJR104C					YMR275C	YLR240W			YIL065C	YIL128W				YPL045W
		YLR148W	YJR105W					YMR291W	YLR242C			YOL095C	YIL130W				YPL084W
		YLR184W	YKL002W					YNL007C	YLR322W			YDR296W	YIL148W				YPL101W
		YLR185W	YKL037W					YNL065W	YLR337C			YCR028C-A	YKL006W				YPL120W
		YLR226W	YKL037W					YNL076W	YLR338W			YMR072W	YKL032C				YPL123C
		YLR234W	YKL054C					YNL077W	YLR342W			YFL036W	YKL056C				YPL139C
		YLR244C	YKL055C					YNL101W	YLR357W			YER154W	YKL074C				YPL144W
		YLR260W	YKL059C					YNL103W	YLR370C			YPR133W-A	YKL077W				YPL161C
		YLR270W	YKL080W					YNL142W	YLR417W			YMR060C	YKL081W				YPL193W
		YLR295C	YKL197C					YNL144C	YLR423C			YDL107W	YKL087C				YPL213W
		YLR312W-A	YKR024C					YNL158W	YLR426W			YNL213C	YKL118W				YPR024W
		YLR320W	YKR035C					YNL192W	YLR428C			YPR024W	YKL119C				YPR070W
		YLR322W	YLL018C-A					YNL194C	YLR431C			YAL010C	YKL121W				YPR087W
		YLR337C	YLL043W					YNL212W	YLR435W			YEL061C	YKL126W				YPR131C
		YLR338W	YLR025W					YNL251C	YLRO25w			YOR026W	YKL139W				YPR139C
		YLR342W	YLR039C					YNL322C	YML003c			YER016W	YKL143W				YPR141C
		YLR357W	YLR148W					YOL001W	YML008C			YDL044C	YKL212W				YPR173C
		YLR358C	YLR182W					YOL010W	YML009C			YPL213W	YKL213C				YGR271C-A
		YLR369W	YLR194C					YOL011W	YML076C			YPR101W	YKR001C
		YLR370C	YLR194C					YOL036W	YML094W			YIR021W	YKR006C
		YLR396C	YLR337C					YOL047C	YML112W			YPL178W	YKR019C
		YLR399C	YLR338W					YOL100W	YML121W			YDR364C	YKR023W
		YLR403W	YLR358C					YOL109W	YMLO48w			YDR432W	YKR035C
		YLR423C	YLR358C					YOL123W	YMR091C			YKL057C	YKR055W
		YLR435W	YLR369W					YOR023C	YMR183C			YBL079W	YFL033C
		YLR447C	YLR396C					YOR036W	YMR202W			YDL116W	YFL018C
	YBR058C-A	YAL010C	YAL014C	YBL099W	YBL006C	YAL026	YAL021C	YAL017W	YMR205c	YBR141c	YBR127C	YKR082W	YFL001W
		YLR448W	YLR403W					YOR049C	YMR228W			YJL153C	YFR010W
		YML010C-B	YLR414C					YOR092W	YMR279C			YLL002W	YFR033C
		YML010W-A	YLR414C					YOR100C	YMR307W			YOR140W	YEL017C-A
		YML013C-A	YLR417W					YOR152C	YMR319C			YKL204W	YAL056C-A
		YML024W	YML012C-A					YOR153W	YNL055C			YLR027C	YDL006W
		YML032C	YML013C-A					YOR177C	YNL064C			YDR323C	YDL040C
		YML036W	YML121W					YOR178C	YNL079C			YOR106W	YDL067C
		YML103C	YMR026C					YOR267C	YNL081C			YPR131C	YDL069C
		YMR014W	YMR038C					YOR273C	YNL128W			YAR002W	YDL074C
		YMR066W	YMR060C					YOR274W	YNL133C			YAL044C	YDL075W
		YMR078C	YMR077C					YOR306C	YNL139C			YCR028C	YDL077C
		YMR089C	YMR097C					YOR318C	YNL195C			YJL121C	YDL081C
		YMR116C	YMR142C					YOR324C	YNL217W			YPR074C	YDL095W
		YMR125W	YMR145C					YOR348C	YNL230w			YNL241C	YDL099W
		YMR142C	YMR198W					YOR378W	YNL236W			YNL329C	YDL107W
		YMR205C	YMR202W					YOR390W	YNL280C			YDR244W	YDL114W
		YMR269W	YMR203W					YOR394W	YNL296W			YDR174W	YDL115C
		YNL003C	YMR228W					YPL016W	YNL297C			YHR006W	YDL117W
		YNL005C	YMR231W					YPL017C	YNR036C			YIR033W	YDL118W
		YNL059C	YMR326C					YPL026C	YNR052C			YOR078W	YDL119C
		YNL073W	YMR326C					YPL054W	YOL013w			YHR013C	YDL127W
		YNL080C	YNL006W					YPL057C	YOL049W			YPL179W	YDL138W
		YNL081C	YNL007C					YPL135W	YOL051W			YJL186W	YDL142C
		YNL133C	YNL025C					YPL136W	YOL072W			YBL082C	YDL160C
		YNL139C	YNL039W					YPL230W	YOL076W			YDR523C	YDL167C
		YNL220W	YNL055C					YPL265W	YOL148C			YJL164C	YDL170W
		YNL226W	YNL081C					YPR030W	YOR026c			YPL042C	YDL172C
		YNL227C	YNL084C					YPR061C	YOR036W			YOR039W	YDL173W
		YNL228W	YNL133C					YPR075C	YOR332W			YBR156C	YDL175C
		YNL246W	YNL139C					YPR151C	YPL002C			YGL019W	YDL177C
		YNL248C	YNL232W					YPR152C	YPL024W			YMR064W	YDL184C
		YNL250W	YNL236W					YPR154W	YPL031C			YPL013C	YDL185W
		YNL296W	YNL245C					YPR156C	YPL045W			YDR405W	YDL189W
		YNR063W	YNL280C					YPR193C	YPL058C			YER131W	YDL192W
		YNR064C	YNL297C						YPL059W			YBL038W	YDL226C
		YNR065C	YNL307C						YPL065W			YNR037C	YDL232W
		YOL001W	YNR005C						YPL090C			YGL129C	YDR025W
		YOL051W	YNR005C						YPL121C			YLR439W	YDR027C
		YOL072W	YNR006W						YPL254W			YNL185C	YDR029W
		YOL081W	YNR010W						YPL266W			YDR322W	YDR043C
		YOL095C	YNR026C						YPR036W			YKR006C	YDR057W
		YOL148C	YNR035C						YPR060C			YBR146W	YDR069C
		YOR073W	YNR036C						YPR072W			YJL190C	YDR074W
		YOR078W	YNR037C						YPR139C			YDL045W-A	YDR092W
		YOR080W	YNR051C						YPR159W			YDR237W	YDR114C
		YOR096W	YOL143C									YMR158W	YDR115W
		YOR183W	YOL145C									YLR185W	YDR123C
		YOR200W	YOR008C									YOR293W	YDR126W
		YOR201C	YOR035C									YNL302C	YDR127W
		YOR241W	YOR036W									YBL057C	YDR129C
		YOR290C	YOR043W									YBR282W	YDR136C
		YOR293W	YOR115C									YOR182C	YDR137W
		YOR295W	YOR141C									YLR312W-A	YDR138W
		YOR309C	YOR196C									YML063W	YDR140W
		YOR312C	YOR306C									YHR021C	YDR144C
		YOR331C	YOR330C									YBR181C	YDR148C
		YOR332W	YOR331C									YGR027C	YDR149C
		YOR360C	YOR331C									YJL189W	YDR150W
		YPL005W	YOR332W									YGL135W	YDR162C
		YPL029W	YPL002C									YKL006W	YDR168W
		YPL031C	YPL013C									YNL005C	YDR174W
		YPL045W	YPL031C									YLR264W	YDR195W
		YPL106C	YPL045W									YLR061W	YDR200C
		YPL118W	YPL075W									YNR045W	YDR203W
		YPL125W	YPL077C									YMR143W	YDR207C
		YPL129W	YPL077C									YPR047W	YDR241W
		YPL157W	YPL084W									YHL033C	YDR268W
		YPL178W	YPL117C									YCR024C	YDR271C
		YPL188W	YPL161C									YGL076C	YDR298C
		YPL193W	YPL234C									YCR046C	YDR310C
		YPL239W	YPL241C									YCR071C	YDR315C
		YPL268W	YPL271W									YMR142C	YDR320C
		YPL271W	YPR033C									YDL202W	YDR322W
		YPR044C	YPR036W									YJL096W	YDR334W
		YPR047W	YPR049C									YJR113C	YDR372C
		YPR060C	YPR099C									YGL031C	YDR378C
		YPR067W	YPR099C									YHR203C	YDR392W
		YPR101W	YPR101W									YOR096W	YDR414C
		YPR131C	YPR104C									YPL079W	YDR415C
		YPR132W	YPR131C									YLR287C-A	YDR417C
		YPR133W-A	YPR133W-A									YKR085C	YDR432W
		YPR135W	YPR139C									YOR150W	YDR463W
		YPR159W	YPR159W									YBL080C	YDR469W
		YPR163C	YPR160W									YGR220C	YDR477W
			YPR166C									YDR337W	YDR484W
			YPR173C									YBL090W	YDR486C
			YPR194C									YJL063C	YDR497C
												YPL118W	YDR505C
												YGR165W	YDR507C
												YEL050C	YDR518W
												YDR382W	YDR525W
												YMR188C	YDR529C
												YNL177C	YGL005C
												YEL054C	YGL007W
												YML024W	YGL012W
												YLR048W	YGL020C
												YGR085C	YGL024W
												YGR214W	YGL025C
												YAL016W	YGL034C
												YBR189W	YGL035C
												YPR100W	YGL062W
												YGR118W	YGL066W
												YPR124W	YGL070C
												YNL315C	YGL084C
												YIL098C	YGL100W
												YMR089C	YGL115W
												YGL095C	YGL124C
												YBR037C	YGL127C
												YFR010W	YGL129C
												YDR069C	YGL133W
												YML078W	YGL135W
												YML013W	YGL136C
												YJL205C-A	YGL143C
												YPL148C	YGL151W
												YPR173C	YGL152C
												YJL154C	YGL153W
												YLR239C	YGL157W
												YPL125W	YGL166W
												YOR359W	YGL167C
												YPR139C	YGL168W
												YJR102C	YGL173C
												YLR417W	YGL174W
												YCL008C	YGL181W
												YPL002C	YGL192W
												YPL065W	YGL195W
												YDR200C	YGL212W
												YMR238W	YGL220W
												YBR221C	YGL240W
												YER178W	YGL242C
												YIL122W	YGL244W
												YDL056W	YGL252C
												YER040W	YGL253W
												YPL101W	YGL258W
												YHL009C	YGL262W
												YPL086C	YGR053C
												YOL012C	YGR092W
												YOL004W	YGR129W
												YNL330C	YGR157W
												YJL144W	YGR159C
												YLR260W	YGR167W
												YHR206W	YGR187C
												YIL053W	YGR220C
												YPL059W	YGR222W
												YIR037W	YGR223C
												YKR066C	YGR224W
												YML028W	YGR236C
												YPL188W	YGR240C
												YGR209C	YJL004C
												YJR032W	YJL006C
												YOR043W	YJL024C
												YDR017C	YJL046W
												YHR178W	YJL053W
												YPL193W	YJL062W
												YHR066W	YJL063C
												YFR001W	YJL096W
												YDR101C	YJL102W
												YGL246C	YJL120W
												YLR418C	YJL121C
												YHL034C	YJL127C
												YFL001W	YJL128C
												YOL041C	YJL129C
												YGR159C	YJL136C
												YJL124C	YJL140W
												YER019W	YJL154C
												YJL117W	YJL166W
												YMR078C	YJL175W
												YCL016C	YJL183W
												YPL157W	YJL184W
												YPR057W	YJL188C
												YML052W	YJL189W
												YNL111C	YJR032W
												YJL212C	YJR033C
												YIL009C-A	YJR059W
												YBL032W	YJR060W
												YPL069C	YJR096W
												YKL194C	YJR114W
												YMR070W	YJR144W
												YNL248C	YJR145C
												YOR295W	YLL014W
												YGR104C	YLL028W
												YPR070W	YLL029W
												YGL244W	YLL033W
												YML007W	YLL043W
												YBL021C	YLL049W
												YGL237C	YLL061W
												YOR187W	YLR006C
												YJL102W	YLR014C
												YDL119C	YLR015W
												YJL133W	YLR017W
												YBR166C	YLR018C
												YOR125C	YLR025W
												YDR204W	YLR038C
												YBR003W	YLR039C
												YNR041C	YLR044C
												YOL096C	YLR047C
												YNL159C	YLR052W
												YGL240W	YLR055C
												YPL084W	YLR056W
												YKL213C	YLR065C
												YGL058W	YLR068W
												YHL016C	YLR085C
												YDR202C	YLR087C
												YHL019C	YLR113W
												YGR057C	YLR119W
												YJR104C	YLR131C
													YLR138W
													YLR139C
													YLR148W
													YLR177W
													YLR182W
													YLR184W
													YLR185W
													YLR188W
													YLR190W
													YLR191W
													YLR192C
													YLR200W
													YLR202C
													YLR203C
													YLR216C
													YLR239C
													YLR240W
													YLR242C
													YLR261C
													YLR262C
													YLR268W
													YLR295C
													YLR318W
													YLR330W
													YLR337C
													YLR338W
													YLR342W
													YLR357W
													YLR358C
													YLR370C
													YLR371W
													YLR372W
													YLR373C
													YLR374C
													YLR414C
													YLR417W
													YLR427W
													YML008C
													YML038C
													YML041C
													YML042W
													YML048W
													YML063W
													YML071C
													YML110C
													YML121W
													YML128C
													YMR004W
													YMR032W
													YMR037C
													YMR038C
													YMR058W
													YMR060C
													YMR063W
													YMR067C
													YMR070W
													YMR071C
													YMR077C
													YMR078C
													YMR082C
													YMR123W
													YMR145C
													YMR154C
													YMR180C
													YMR183C
													YMR202W
													YMR213W
													YMR241W
													YMR242C
													YMR251W-A
													YMR263W
													YMR269W
													YMR272C
													YMR275C
													YMR282C
													YMR285C
													YMR286W
													YMR287C
													YMR289W
													YMR297W
													YMR300C
													YMR304W
													YMR307W
													YMR312W
													YMR326C
													YNL005C
													YNL021W
													YNL051W
													YNL055C
													YNL084C
													YNL089C
													YNL098C
													YNL147W
													YNL148C
													YNL160W
													YNL177C
													YNL192W
													YNL199C
													YNL200C
													YNL208W
													YNL215W
													YNL229C
													YNL236W
													YNL241C
													YNL250W
													YNL255C
													YNL294C
													YNL296W
													YNL307C
													YNL315C
													YNR005C
													YNR006W
													YNR030W
													YNR047W
													YNR051C
													YNR052C
													YOL004W
													YOL006C
													YOL012C
													YOL018C
													YOL023W
													YOL033W
													YOL049W
													YOL050C
													YOL068C
													YOL072W
													YOL081W
													YOL090W
													YOL095C
													YOL110W
													YOL111C
													YOL121C
													YOR026W
													YOR043W
													YOR068C
													YOR069W
													YOR070C
													YOR078W
													YOR089C
													YOR132W
													YOR141C
													YOR147W
													YOR164C
													YOR183W
													YOR196C
													YOR211C
													YOR241W
													YOR267C
													YOR292C
													YOR293W
													YOR304C-A
													YOR306C
													YOR307C
													YOR308C
													YOR309C
													YOR320C
													YOR324C
													YOR343C
													YOR344C
													YOR345C
													YOR346W
													YOR360C
													YOR371C
													YOR375C
													YOR378W
													YOR381W
													YOR382W
													YOR383C
													YPL002C
													YPL013C
													YPL029W
													YPL031C
													YPL042C
													YPL047W
													YPL050C
													YPL051W
													YPL055C
													YPL057C
													YPL062W
													YPL065W
													YPL078C
													YPL079W
													YPL097W
													YPL104W
													YPL105C
													YPL106C
													YPL118W
													YPL132W
													YPL148C
													YPL157W
													YPL161C
													YPL172C
													YPL173W
													YPL174C
													YPL180W
													YPL193W
													YPL203W
													YPL205C
													YPL213W
													YPL214C
													YPL215W
													YPL262W
													YPR008W
													YPR036W
													YPR043W
													YPR049C
													YPR070W
													YPR087W
													YPR131C
													YPR138C
													YPR139C
													YPR141C
													YPR156C
													YPR159W
													YPR160W
													YPR170C
													YPR173C
													YPR194C
													YPR197C
													YKR035W-A
													YPL249C-A
													YCR020W-B
													YER091C-A
													YER014C-A
													YCL001W-B
													YDR079C-A
													YBR196C-A
													YGL007C-A
													YGL188C-A
													YKL096C-B
													YDR524C-B
	a Teixeira, M. C., Raposo, L. R., Palma, M. &Sá-Correia, I. (2010). Identification of genes required for maximal tolerance to high-glucose concentrations, as those present in industrial alcoholic fermentation media, through a chemogenomics approach. OMICS
	b Ando, A., Tanaka, F., Murata, Y., Takagi, H. &Shima, J. (2006). Identification and classification of genes required for tolerance to high-sucrose stress revealed by genome-wide screening of Saccharomyces cerevisiae. FEMS Yeast Research 6, 249-267.
	c Teixeira, M. C., Raposo, L. R., Mira, N. P., Lourenço, A. B. &Sá-Correia, I. ( 2009 ). Genome-wide identification of Saccharomyces cerevisiae genes required for maximal tolerance to ethanol. Applied and Environmental Microbiology 75, 5761–5772.
	d van Voorst, F., Houghton-Larsen, J., Jønson, L., Kielland-Brandt, M. C. &Brandt, A. (2006). Genome-wide identification of genes required for growth of Saccharomyces cerevisiae under ethanol stress. Yeast 23, 351-359.
	e Fujita, K., Matsuyama, A., Kobayashi, Y. & Iwahashi, H. (2006). The genome-wide screening of yeast deletion mutants to identify the genes required for tolerance to ethanol and other alcohols. FEMS Yeast Research 6, 744-750.
	f Tucker, C. L.Fields, S. (2004). Quantitative genome-wide analysis of yeast deletion strain sensitivities to oxidative and chemical stress. Comparative and Functional Genomics 5, 216-224.
	g Reiner, S., Micolod, D., Zellnig, G. &Schneiter, R. (2006). A genomewide screen reveals a role of mitochondria in anaerobic uptake of sterols in Yeast. Mol. Biol. Cell 17, 90-103.
	h Abe, F.Minegishi, H. (2008). Global Screening of Genes Essential for Growth in High-Pressure and Cold Environments: Searching for Basic Adaptive Strategies Using a Yeast Deletion Library, Genetics 178, 851-872.
	i Marks, V. D., Ho Sui, S. J., Erasmus, D., Van Der Merwe, G. K., Brumm, J., Wasserman, W. W., et al. (2008). Dynamics of the yeast transcriptome during wine fermentation reveals a novel fermentation stress response. FEMS Yeast Research 8, 35-52.
	j Mollapour, M., Fong, D., Balakrishnan, K., Harris, N., Thompson, S., Schüller, C., et al. (2004). Screening the yeast deletant mutant collection for hypersensitivity and hyper-resistance to sorbate, a weak organic acid food preservative. Yeast 21, 927-9
	k Auesukaree, C., Damnernsawad, A., Kruatrachue, M., Pokethitiyook, P., Boonchird, C., Kaneko, Y. (2009) Genome-wide identification of genes involved in tolerance to various environmental stresses in Saccharomyces cerevisiae. J. Appl. Genet. 50(3) 301-310
	l Ando, A., Nakamura, T., Murata, Y., Takagi, H., and Shima, J. (2007) Identification and classificataion of genes required for tolerance to freeze-thaw stress revealed by genome-wide screening of Saccharomyces cerevisiae deletion strains. FEMS Yeast Res
	m Walker et al (2013) this study
	n Nuno P Mira, Margarida Palma, Joana F Guerreiro and Isabel Sá-Correia. (2010) Genome-wide identification of Saccharomyces cerevisiae genes required for tolerance to acetic acid, Microbial Cell Factories, 9:79
	oSnoek ISI, Steensma HY. 2006. Why does Kluyveromyces lactis not grow under anaerobic conditions? Comparison of essential anaerobic genes of Saccharomyces cerevisiae with the Kluyveromyces lactis genome. FEMS Yeast Res 6: 393–403.

## Sheet: LIT_FRYG_93
	Fermentation in CDGJM_200m	tolerance to high glucosea	tolerance to high sucroseb	tolerance to ethanolc	tolerance to ethanol d	tolerance to ethanol e	anaerobic uptake of sterolsg	essential for cold growthh	fermentation stress responsei	sensitivity to YPD plus 2mM sorbate pH4.5j	sensitivity to YPD plus 4.5mM sorbate pH4.5j	tolerance to freeze-thawl	resistence to H2O2 and/or menadionef	70-110 mM acetic acid, at pH 4.5n	tolerance to 10% ethanolk	tolerance to 1M NaClk	tolerance to 5 mM H2O2k	tolerance to 37°C heatk	essential for anaerobic growtho	Occurance of FEG dataset
																						Absent in LIT_FRYG
	93 FEG genes	41	273	276	47	137	37	79	223	234	55	56	394	623	95	42	30	178	22			Systematic Name	Standard Name	Gene Acronym description	Alias	Length	Description
	YDR069C			YDR069C		YDR069C				YDR069C			YDR069C	YDR069C	YDR069C	YDR069C				7		YDR069C	DOA4	Degradation Of Alpha	UBP4 DOS1 MUT4 NPI2 SSV7	2781	Ubiquitin isopeptidase, required for recycling ubiquitin from proteasome-bound ubiquitinated intermediates, acts at the late endosome/prevacuolar compartment to recover ubiquitin from ubiquitinated membrane proteins en route to the vacuole
	YEL027W		YEL027W	YEL027W		YEL027W						YEL027W		YEL027W			YEL027W	YEL027W		7		YEL027W	VMA3	Vacuolar Membrane Atpase	GEF2 CLS7 CUP5	483	Proteolipid subunit of the vacuolar H(+)-ATPase V0 sector (subunit c; dicyclohexylcarbodiimide binding subunit); required for vacuolar acidification and important for copper and iron metal ion homeostasis
	YEL051W		YEL051W	YEL051W		YEL051W						YEL051W		YEL051W	YEL051W	YEL051W				7		YEL051W	VMA8	Vacuolar Membrane Atpase		771	Subunit D of the eight-subunit V1 peripheral membrane domain of the vacuolar H+-ATPase (V-ATPase), an electrogenic proton pump found throughout the endomembrane system; plays a role in the coupling of proton transport and ATP hydrolysis
	YCR063W	YCR063W	YCR063W	YCR063W						YCR063W			YCR063W	YCR063W				YCR063W		6		YCR063W	BUD31	BUD site selection	CWC14	474	Component of the SF3b subcomplex of the U2 snRNP; diploid mutants display a random budding pattern instead of the wild-type bipolar pattern; facilitates passage through G1/S Start, but is not required for G2/M transition or exit from mitosis
	YDR074W									YDR074W				YDR074W	YDR074W	YDR074W	YDR074W	YDR074W		6		YDR074W	TPS2	Trehalose-6-phosphate PhoSphatase	HOG2 PFK3 trehalose-phosphatase TPS2	2691	Phosphatase subunit of the trehalose-6-P synthase/phosphatase complex; involved in synthesis of the storage carbohydrate trehalose; expression is induced by stress conditions and repressed by the Ras-cAMP pathway; protein abundance increases in response to DNA replication stress
	YGR020C		YGR020C	YGR020C						YGR020C		YGR020C			YGR020C			YGR020C		6		YGR020C	VMA7			357	Subunit F of the eight-subunit V1 peripheral membrane domain of vacuolar H+-ATPase (V-ATPase), an electrogenic proton pump found throughout the endomembrane system; required for the V1 domain to assemble onto the vacuolar membrane
	YOR332W	YOR332W	YOR332W	YOR332W		YOR332W				YOR332W		YOR332W								6		YOR332W	VMA4			702	Subunit E of the V1 domain of the vacuolar H+-ATPase (V-ATPase); V-ATPase is an electrogenic proton pump found throughout the endomembrane system; V1 domain has eight subunits; required for the V1 domain to assemble onto the vacuolar membrane; protein abundance increases in response to DNA replication stress
	YBR279W					YBR279W		YBR279W		YBR279W				YBR279W				YBR279W		5		YBR279W	PAF1	RNA Polymerase II Associated Factor		1338	Component of the Paf1p complex involved in transcription elongation; binds to and modulates the activity of RNA polymerases I and II; required for expression of a subset of genes, including cell cycle-regulated genes; involved in SER3 repression by helping to maintain SRG1 transcription-dependent nucleosome occupancy; homolog of human PD2/hPAF1
	YCR077C	YCR077C			YCR077C	YCR077C								YCR077C				YCR077C		5		YCR077C	PAT1	Protein Associated with Topoisomerase II	MRT1	2391	Deadenylation-dependent mRNA-decapping factor; also required for faithful chromosome transmission, maintenance of rDNA locus stability, and protection of mRNA 3'-UTRs from trimming; associated with topoisomerase II; functionally linked to Pab1p; forms cytoplasmic foci upon DNA replication stress
	YDL185W		YDL185W			YDL185W						YDL185W		YDL185W		YDL185W				5		YDL185W	VMA1	Vacuolar Membrane Atpase	CLS8 TFP1	3216	Subunit A of the eight-subunit V1 peripheral membrane domain of the vacuolar H+-ATPase; protein precursor undergoes self-catalyzed splicing to yield the extein Tfp1p and the intein Vde (PI-SceI), which is a site-specific endonuclease
	YEL044W		YEL044W			YEL044W				YEL044W				YEL044W				YEL044W		5		YEL044W	IES6	Ino Eighty Subunit		501	Protein that associates with the INO80 chromatin remodeling complex under low-salt conditions; human ortholog INO80C is a member of the human INO80 complex; implicated in DNA repair based on genetic interactions with RAD52 epistasis genes
	YFL023W		YFL023W	YFL023W		YFL023W							YFL023W		YFL023W					5		YFL023W	BUD27	BUD site selection	URI1	2391	Unconventional prefoldin protein involved in translation initiation; mutants have inappropriate expression of nutrient sensitive genes due to translational derepression of Gcn4p transcription factor; diploid mutants show random budding
	YKL119C		YKL119C			YKL119C				YKL119C		YKL119C		YKL119C						5		YKL119C	VPH2	Vacuolar pH	CLS10 VMA12	648	Integral membrane protein required for vacuolar H+-ATPase (V-ATPase) function, although not an actual component of the V-ATPase complex; functions in the assembly of the V-ATPase; localized to the endoplasmic reticulum (ER)
	YLR369W		YLR369W	YLR369W			YLR369W						YLR369W			YLR369W				5		YLR369W	SSQ1	Stress-Seventy subfamily Q	SSH1 Hsp70 family ATPase SSQ1 SSC2	1974	Mitochondrial hsp70-type molecular chaperone, required for assembly of iron/sulfur clusters into proteins at a step after cluster synthesis, and for maturation of Yfh1p, which is a homolog of human frataxin implicated in Friedreich's ataxia
	YPR036W			YPR036W		YPR036W				YPR036W		YPR036W		YPR036W						5		YPR036W	VMA13		CLS11	1437	Subunit H of the eight-subunit V1 peripheral membrane domain of the vacuolar H+-ATPase (V-ATPase), an electrogenic proton pump found throughout the endomembrane system; serves as an activator or a structural stabilizer of the V-ATPase
	YBR077C			YBR077C				YBR077C		YBR077C				YBR077C						4		YBR077C	SLM4	Synthetic Lethal with Mss4	GSE1 EGO3 NIR1	489	Component of the EGO complex, which is involved in the regulation of microautophagy, and of the GSE complex, which is required for proper sorting of amino acid permease Gap1p; gene exhibits synthetic genetic interaction with MSS4
	YBR126C		YBR126C	YBR126C	YBR126C									YBR126C						4		YBR126C	TPS1	Trehalose-6-Phosphate Synthase	BYP1 CIF1 FDP1 GGS1 GLC6 TSS1 alpha,alpha-trehalose-phosphate synthase (UDP-forming) TPS1	1488	Synthase subunit of trehalose-6-P synthase/phosphatase complex; synthesizes the storage carbohydrate trehalose; also found in a monomeric form; expression is induced by the stress response and repressed by the Ras-cAMP pathway; protein abundance increases in response to DNA replication stress and in response to prolonged exposure to boric acid
	YJL128C	YJL128C	YJL128C											YJL128C		YJL128C				4		YJL128C	PBS2	Polymyxin B Sensitivity	SSK4 HOG4 SFS4	2007	MAP kinase kinase of the HOG signaling pathway; activated under severe osmotic stress; mitophagy-specific regulator; plays a role in regulating Ty1 transposition
	YJL129C	YJL129C								YJL129C				YJL129C		YJL129C				4		YJL129C	TRK1	TRansport of potassium (K)		3708	Component of the Trk1p-Trk2p potassium transport system; 180 kDa high affinity potassium transporter; phosphorylated in vivo and interacts physically with the phosphatase Ppz1p, suggesting Trk1p acitivy is regulated by phosphorylation
	YKL080W		YKL080W	YKL080W						YKL080W					YKL080W					4		YKL080W	VMA5		VAT3 CSL5	1179	Subunit C of the eight-subunit V1 peripheral membrane domain of vacuolar H+-ATPase (V-ATPase), an electrogenic proton pump found throughout the endomembrane system; required for the V1 domain to assemble onto the vacuolar membrane
	YOL004W				YOL004W								YOL004W	YOL004W	YOL004W					4		YOL004W	SIN3	Switch INdependent	UME4 RPD1 GAM2 CPE1 SDI1 SDS16	4611	Component of the Sin3p-Rpd3p histone deacetylase complex, involved in transcriptional repression and activation of diverse processes, including mating-type switching and meiosis; involved in the maintenance of chromosomal integrity
	YAL021C							YAL021C						YAL021C				YAL021C		4		YAL021C	CCR4	Carbon Catabolite Repression	NUT21 FUN27	2514	Component of the CCR4-NOT transcriptional complex, which is involved in regulation of gene expression; component of the major cytoplasmic deadenylase, which is involved in mRNA poly(A) tail shortening
	YBR127C			YBR127C		YBR127C						YBR127C			YBR127C					4		YBR127C	VMA2	Vacuolar Membrane Atpase	ATPSV VAT2	1554	Subunit B of the eight-subunit V1 peripheral membrane domain of the vacuolar H+-ATPase (V-ATPase), an electrogenic proton pump found throughout the endomembrane system; contains nucleotide binding sites; also detected in the cytoplasm; protein abundance increases in response to DNA replication stress
	YHR026W	YHR026W		YHR026W		YHR026W												YHR026W		4		YHR026W	VMA16	Vacuolar Membrane Atpase	PPA1	642	Subunit c'' of the vacuolar ATPase, which functions in acidification of the vacuole; one of three proteolipid subunits of the V0 domain
	YPR101W		YPR101W	YPR101W		YPR101W							YPR101W							4		YPR101W	SNT309	Synthetic lethal to prp NineTeen mutation	NTC25	528	Member of the NineTeen Complex (NTC) that contains Prp19p and stabilizes U6 snRNA in catalytic forms of the spliceosome containing U2, U5, and U6 snRNAs; interacts physically and genetically with Prp19p
	YAL047C									YAL047C					YAL047C			YAL047C		3		YAL047C	SPC72	Spindle Pole Component	LDB4	1869	Component of the cytoplasmic Tub4p (gamma-tubulin) complex, binds spindle pole bodies and links them to microtubules; has roles in astral microtubule formation and stabilization
	YBR289W		YBR289W							YBR289W		YBR289W								3		YBR289W	SNF5	Sucrose NonFermenting	HAF4 SWI10 TYE4	2718	Subunit of the SWI/SNF chromatin remodeling complex; involved in transcriptional regulation; functions interdependently in transcriptional activation with Snf2p and Snf6p; relocates to the cytosol under hypoxic conditions
	YDL117W	YDL117W	YDL117W											YDL117W						3		YDL117W	CYK3	CYtoKinesis		2658	SH3-domain protein located in the bud neck and cytokinetic actin ring; mutant phenotype and genetic interactions suggest a role in cytokinesis; relocalizes from bud neck to nucleus upon DNA replication stress; activator of Chs2p; suppressor of growth and cytokinesis defects of chs2 phospho-mutants
	YDR268W		YDR268W							YDR268W				YDR268W						3		YDR268W	MSW1	Mitochondrial aminoacyl-tRNA Synthetase, tryptophan (W)	tryptophan--tRNA ligase MSW1 mitochondrial tryptophanyl-tRNA synthetase	1140	Mitochondrial tryptophanyl-tRNA synthetase
	YGR285C		YGR285C							YGR285C						YGR285C				3		YGR285C	ZUO1		zuotin	1302	Ribosome-associated chaperone, functions in ribosome biogenesis and, in partnership with Ssz1p and SSb1/2, as a chaperone for nascent polypeptide chains; contains a DnaJ domain and functions as a J-protein partner for Ssb1p and Ssb2p
	YLR113W		YLR113W											YLR113W		YLR113W				3		YLR113W	HOG1	High Osmolarity Glycerol response	SSK3	1308	Mitogen-activated protein kinase involved in osmoregulation; controls global reallocation of RNA Pol II in response to osmotic shock; acts via three independent osmosensors; mitophagy-specific regulator; mediates the recruitment and activation of RNA Pol II at Hot1p-dependent promoters; localization regulated by Ptp2p and Ptp3p; protein abundance increases in response to DNA replication stress
	YML008C				YML008C					YML008C				YML008C						3		YML008C	ERG6	ERGosterol biosynthesis	SED6 VID1 sterol 24-C-methyltransferase ISE1 LIS1	1152	Delta(24)-sterol C-methyltransferase, converts zymosterol to fecosterol in the ergosterol biosynthetic pathway by methylating position C-24; localized to both lipid particles and mitochondrial outer membrane
	YOR080W		YOR080W									YOR080W	YOR080W							3		YOR080W	DIA2	Digs Into Agar	DNA-binding SCF ubiquitin ligase subunit DIA2 YOR29-31	2199	Origin-binding F-box protein; forms an SCF ubiquitin ligase complex with Skp1p and Cdc53p; plays a role in DNA replication; plays a role in transcription; required for correct assembly of RSC complex, correct RSC-mediated transcription regulation, and correct nucleosome positioning; involved in invasive and pseudohyphal growth; required to target Cdc6p for ubiquitin-mediated destruction during G1…
	YPL234C			YPL234C								YPL234C			YPL234C					3		YPL234C	VMA11	Vacuolar Membrane Atpase	CLS9 TFP3	495	Vacuolar ATPase V0 domain subunit c', involved in proton transport activity; hydrophobic integral membrane protein (proteolipid) containing four transmembrane segments; N and C termini are in the vacuolar lumen
	YPL254W							YPL254W		YPL254W									YPL254W	3		YPL254W	HFI1	Histone H2A Functional Interactor	SUP110 ADA1 GAN1 SRM12	1467	Adaptor protein required for structural integrity of the SAGA complex, a histone acetyltransferase-coactivator complex that is involved in global regulation of gene expression through acetylation and transcription functions
	YPL268W		YPL268W		YPL268W			YPL268W												3		YPL268W	PLC1	PhosphoLipase C	phosphatidylinositol phospholipase C	2610	Phospholipase C, hydrolyzes phosphatidylinositol 4,5-biphosphate (PIP2) to generate the signaling molecules inositol 1,4,5-triphosphate (IP3) and 1,2-diacylglycerol (DAG); involved in regulating many cellular processes
	YCL007C			YCL007C		YCL007C				YCL007C										3		YCL007C	YCL007C		CWH36	393	Dubious ORF unlikely to encode a protein; overlaps verified ORF YCL005W-A; mutations in YCL007C were thought to confer sensitivity to calcofluor white, but this phenotype was later shown to be due to the defect in YCL005W-A
	YDR433W		YDR433W	YDR433W		YDR433W														3		YDR433W	YDR433W		KRE22	441	Dubious open reading frame unlikely to encode a functional protein, based on available experimental and comparative sequence data
	YHR039C-A				YHR039C-A	YHR039C-A									YHR039C-A					3		YHR039C-A	VMA10		YHR039C-B YHR039BC	507	Subunit G of the eight-subunit V1 peripheral membrane domain of the vacuolar H+-ATPase (V-ATPase), an electrogenic proton pump found throughout the endomembrane system; involved in vacuolar acidification
	YKR007W					YKR007W		YKR007W		YKR007W										3		YKR007W	MEH1	Multicopy suppressor of Ers1 Hygromycin B sensitivity	GSE2 EGO1	555	Component of the EGO complex, which is involved in the regulation of microautophagy, and of the GSE complex, which is required for proper sorting of amino acid permease Gap1p; loss results in a defect in vacuolar acidification
	YKR082W					YKR082W							YKR082W					YKR082W		3		YKR082W	NUP133	NUclear Pore	RAT3	3474	Subunit of the Nup84p subcomplex of the nuclear pore complex (NPC); contributes to nucleocytoplasmic transport and NPC biogenesis and is involved in establishment of a normal nucleocytoplasmic concentration gradient of the GTPase Gsp1p; also plays roles in several processes that may require localization of genes or chromosomes at the nuclear periphery, including double-strand break repair, transc…
	YLR447C		YLR447C			YLR447C									YLR447C					3		YLR447C	VMA6			1038	Subunit d of the five-subunit V0 integral membrane domain of vacuolar H+-ATPase (V-ATPase), an electrogenic proton pump found in the endomembrane system; stabilizes VO subunits; required for V1 domain assembly on the vacuolar membrane
	YMR116C		YMR116C			YMR116C												YMR116C		3		YMR116C	ASC1	Absence of growth Suppressor of Cyp1	CPC2 NAD1	1233	G-protein beta subunit and guanine nucleotide dissociation inhibitor for Gpa2p; ortholog of RACK1 that inhibits translation; core component of the small (40S) ribosomal subunit; regulates P-body formation induced by replication stress; represses Gcn4p in the absence of amino acid starvation
	YOR209C						YOR209C						YOR209C						YOR209C	3		YOR209C	NPT1	Nicotinate PhosphoribosylTransferase	nicotinate phosphoribosyltransferase	1290	Nicotinate phosphoribosyltransferase, acts in the salvage pathway of NAD+ biosynthesis; required for silencing at rDNA and telomeres and has a role in silencing at mating-type loci; localized to the nucleus
	YPL180W					YPL180W								YPL180W	YPL180W					3		YPL180W	TCO89	Tor Complex One		2400	Subunit of TORC1 (Tor1p or Tor2p-Kog1p-Lst8p-Tco89p), a complex that regulates growth in response to nutrient availability; cooperates with Ssd1p in the maintenance of cellular integrity; deletion strains are hypersensitive to rapamycin
	YCL016C									YCL016C			YCL016C							2		YCL016C	DCC1	Defective in sister Chromatid Cohesion		1143	Subunit of a complex with Ctf8p and Ctf18p that shares some components with Replication Factor C, required for sister chromatid cohesion and telomere length maintenance
	YEL050C												YEL050C	YEL050C						2		YEL050C	RML2	Ribosomal Mitochondrial Large	mitochondrial 54S ribosomal protein RML2	1182	Mitochondrial ribosomal protein of the large subunit, has similarity to E. coli L2 ribosomal protein; fat21 mutant allele causes inability to utilize oleate and may interfere with activity of the Adr1p transcription factor
	YGR063C		YGR063C							YGR063C										2		YGR063C	SPT4	SuPpressor of Ty's		309	Component of the universally conserved Spt4/5 complex (DSIF complex); the complex has multiple roles in concert with RNA polymerases I and II, including regulation of transcription elongation, RNA processing, quality control, and transcription-coupled DNA repair; Spt4p also localizes to kinetochores and heterochromatin and affects chromosome dynamics and silencing; required for transcription thro…
	YGR064W		YGR064W							YGR064W										2		YGR064W	YGR064W			369	Dubious open reading frame unlikely to encode a protein, based on available experimental and comparative sequence data; partially overlaps the verified ORF SPT4/YGR063C
	YGR092W									YGR092W				YGR092W						2		YGR092W	DBF2	DumbBell Forming		1719	Ser/Thr kinase involved in transcription and stress response; functions as part of a network of genes in exit from mitosis; localization is cell cycle regulated; activated by Cdc15p during the exit from mitosis; also plays a role in regulating the stability of SWI5 and CLB2 mRNAs; directly phosphorylates Chs2p to regulate primary septum formation
	YJR033C			YJR033C										YJR033C						2		YJR033C	RAV1	Regulator of (H+)-ATPase in Vacuolar membrane	SOI3	4074	Subunit of the RAVE complex (Rav1p, Rav2p, Skp1p), which promotes assembly of the V-ATPase holoenzyme; required for transport between the early and late endosome/PVC and for localization of TGN membrane proteins; potential Cdc28p substrate
	YOR106W												YOR106W		YOR106W					2		YOR106W	VAM3	VAcuolar Morphogenesis	PTH1	852	Syntaxin-like vacuolar t-SNARE that functions with Vam7p in vacuolar protein trafficking; mediates docking/fusion of late transport intermediates with the vacuole; has an acidic di-leucine sorting signal and C-terminal transmembrane region
	YOR267C								YOR267C					YOR267C						2		YOR267C	HRK1	Hygromycin Resistance Kinase		2280	Protein kinase; implicated in activation of the plasma membrane H(+)-ATPase Pma1p in response to glucose metabolism; plays a role in ion homeostasis; protein abundance increases in response to DNA replication stress
	YOR270C				YOR270C							YOR270C								2		YOR270C	VPH1	Vacuolar pH		2523	Subunit a of vacuolar-ATPase V0 domain; one of two isoforms (Vph1p and Stv1p); Vph1p is located in V-ATPase complexes of the vacuole while Stv1p is located in V-ATPase complexes of the Golgi and endosomes; relative distribution to the vacuolar membrane decreases upon DNA replication stress
	YDR080W			YDR080W		YDR080W														2		YDR080W	VPS41	Vacuolar Protein Sorting	SVL2 VPL20 VAM2 FET2 CVT8	2979	Vacuolar membrane protein that is a subunit of the homotypic vacuole fusion and vacuole protein sorting (HOPS) complex; essential for membrane docking and fusion at the Golgi-to-endosome and endosome-to-vacuole stages of protein transport
	YDR202C					YDR202C							YDR202C							2		YDR202C	RAV2	Regulator of (H+)-ATPase in Vacuolar membrane		1056	Subunit of RAVE (Rav1p, Rav2p, Skp1p), a complex that associates with the V1 domain of the vacuolar membrane (H+)-ATPase (V-ATPase) and promotes assembly and reassembly of the holoenzyme
	YNL079C					YNL079C				YNL079C										2		YNL079C	TPM1	TroPoMyosin	tropomyosin	600	Major isoform of tropomyosin; binds to and stabilizes actin cables and filaments, which direct polarized cell growth and the distribution of several organelles; acetylated by the NatB complex and acetylated form binds actin most efficiently
	YNL225C					YNL225C													YNL225C	2		YNL225C	CNM67	Chaotic Nuclear Migration		1746	Component of the spindle pole body outer plaque; required for spindle orientation and mitotic nuclear migration; CNM67 has a paralog, ADY3, that arose from the whole genome duplication
	YPR074C						YPR074C						YPR074C							2		YPR074C	TKL1	TransKetoLase	transketolase TKL1	2043	Transketolase; catalyzes conversion of xylulose-5-phosphate and ribose-5-phosphate to sedoheptulose-7-phosphate and glyceraldehyde-3-phosphate in the pentose phosphate pathway; needed for synthesis of aromatic amino acids; TKL1 has a paralog, TKL2, that arose from the whole genome duplication
	YDR247W								YDR247W											1		YDR247W	VHS1	Viable in a Hal3 Sit4 background		1386	Cytoplasmic serine/threonine protein kinase; identified as a high-copy suppressor of the synthetic lethality of a sis2 sit4 double mutant, suggesting a role in G1/S phase progression; homolog of Sks1p
	YDR369C												YDR369C							1		YDR369C	XRS2	X-Ray Sensitive		2565	Protein required for DNA repair; component of the Mre11 complex, which is involved in double strand breaks, meiotic recombination, telomere maintenance, and checkpoint signaling
	YGL043W								YGL043W											1		YGL043W	DST1	DNA Strand Transfer	S-II SII P37 PPR2 TFIIS	930	General transcription elongation factor TFIIS, enables RNA polymerase II to read through blocks to elongation by stimulating cleavage of nascent transcripts stalled at transcription arrest sites; maintains RNAPII elongation activity on ribosomal protein genes during conditions of transcriptional stress
	YHR060W			YHR060W																1		YHR060W	VMA22		CEV1 VPH6	546	Peripheral membrane protein that is required for vacuolar H+-ATPase (V-ATPase) function, although not an actual component of the V-ATPase complex; functions in the assembly of the V-ATPase; localized to the yeast endoplasmic reticulum (ER)
	YJL124C												YJL124C							1		YJL124C	LSM1	Like SM	SPB8	519	Lsm (Like Sm) protein; forms heteroheptameric complex (with Lsm2p, Lsm3p, Lsm4p, Lsm5p, Lsm6p, and Lsm7p) involved in degradation of cytoplasmic mRNAs; forms cytoplasmic foci upon DNA replication stress
	YJR059W													YJR059W						1		YJR059W	PTK2	Putative serine/Threonine protein Kinase	STK2	2457	Putative serine/threonine protein kinase involved in regulation of ion transport across plasma membrane; enhances spermine uptake
	YJR105W			YJR105W																1		YJR105W	ADO1	ADenOsine kinase	adenosine kinase	1023	Adenosine kinase, required for the utilization of S-adenosylmethionine (AdoMet); may be involved in recycling adenosine produced through the methyl cycle
	YKL134C									YKL134C										1		YKL134C	OCT1	OCTapeptidyl aminopeptidase	mitochondrial intermediate peptidase	2319	Mitochondrial intermediate peptidase, cleaves destabilizing N-terminal residues of a subset of proteins upon import, after their cleavage by mitochondrial processing peptidase (Mas1p-Mas2p); may contribute to mitochondrial iron homeostasis
	YKL197C			YKL197C																1		YKL197C	PEX1	PEroXin	AAA family ATPase peroxin 1 PAS1	3132	AAA-peroxin that heterodimerizes with AAA-peroxin Pex6p and participates in the recycling of peroxisomal signal receptor Pex5p from the peroxisomal membrane to the cystosol; induced by oleic acid and upregulated during anaerobiosis
	YML048W													YML048W						1		YML048W	GSF2	Glucose Signaling Factor	ECM6	1212	ER localized integral membrane protein that may promote secretion of certain hexose transporters, including Gal2p; involved in glucose-dependent repression
	YML103C		YML103C																	1		YML103C	NUP188	NUclear Pore		4968	Subunit of the inner ring of the nuclear pore complex (NPC); contributes to NPC organization and nucleocytoplasmic transport; homologous to human NUP188
	YMR123W													YMR123W						1		YMR123W	PKR1	Pichia farinosa Killer toxin Resistance		369	V-ATPase assembly factor; functions with other V-ATPase assembly factors in the ER to efficiently assemble the V-ATPase membrane sector (V0); protein abundance increases in response to DNA replication stress
	YMR263W													YMR263W						1		YMR263W	SAP30	SIT4 protein phosphatase Associated Protein		606	Subunit of a histone deacetylase complex, along with Rpd3p and Sin3p, that is involved in silencing at telomeres, rDNA, and silent mating-type loci; involved in telomere maintenance
	YNL076W								YNL076W											1		YNL076W	MKS1	Multicopy Kinase Suppressor	LYS80	1755	Pleiotropic negative transcriptional regulator involved in Ras-CAMP and lysine biosynthetic pathways and nitrogen regulation; involved in retrograde (RTG) mitochondria-to-nucleus signaling
	YOR221C												YOR221C							1		YOR221C	MCT1	Malonyl-CoA:ACP Transferase	[acyl-carrier-protein] S-malonyltransferase	1083	Predicted malonyl-CoA:ACP transferase, putative component of a type-II mitochondrial fatty acid synthase that produces intermediates for phospholipid remodeling
	YBR131W																			0		YBR131W	CCZ1	Calcium Caffeine Zinc sensitivity	CVT16	2115	Protein involved in vacuolar assembly, essential for autophagy and the cytoplasm-to-vacuole pathway
	YDL035C																			0		YDL035C	GPR1	G-Protein coupled Receptor		2886	Plasma membrane G protein coupled receptor (GPCR) that interacts with the heterotrimeric G protein alpha subunit, Gpa2p, and with Plc1p; sensor that integrates nutritional signals with the modulation of cell fate via PKA and cAMP synthesis
	YDL076C																			0		YDL076C	RXT3			885	Subunit of the RPD3L complex; involved in histone deacetylation; protein abundance increases in response to DNA replication stress
	YDR022C																			0		YDR022C	ATG31	AuTophaGy related	CIS1	591	Autophagy-specific protein required for autophagosome formation; may form a complex with Atg17p and Atg29p that localizes other proteins to the pre-autophagosomal structure; high-copy suppressor of CIK1 deletion
	YDR289C																			0		YDR289C	RTT103	Regulator of Ty1 Transposition		1230	Protein that interacts with exonuclease Rat1p and Rai1p and plays a role in transcription termination by RNA polymerase II, has an RPR domain (carboxy-terminal domain interacting domain); also involved in regulation of Ty1 transposition
	YDR456W																			0		YDR456W	NHX1	Na+/H+ eXchanger	VPL27 NHA2 VPS44	1902	Na+/H+ and K+/H+ exchanger, required for intracellular sequestration of Na+ and K+; located in the vacuole and late endosome compartments; required for osmotolerance to acute hypertonic shock and for vacuolar fusion
	YDR457W																			0		YDR457W	TOM1	Temperature dependent Organization in Mitotic nucleus	E3 ubiquitin-protein ligase TOM1	9807	E3 ubiquitin ligase of the hect-domain class; has a role in mRNA export from the nucleus and may regulate transcriptional coactivators; involved in degradation of excess histones; interacts with Dia2p and is required for Dia2p degradation; required to target Cdc6p for ubiquitin-mediated destruction during G1 phase
	YEL013W																			0		YEL013W	VAC8	VACuole related	YEB3	1737	Phosphorylated and palmitoylated vacuolar membrane protein that interacts with Atg13p, required for the cytoplasm-to-vacuole targeting (Cvt) pathway; interacts with Nvj1p to form nucleus-vacuole junctions
	YER020W																			0		YER020W	GPA2	G Protein Alpha subunit	SSP101	1350	Nucleotide binding alpha subunit of the heterotrimeric G protein that interacts with the receptor Gpr1p, has signaling role in response to nutrients; green fluorescent protein (GFP)-fusion protein localizes to the cell periphery
	YER185W																			0		YER185W	PUG1	Protoporphyrin Uptake Gene		912	Plasma membrane protein with roles in the uptake of protoprophyrin IX and the efflux of heme; expression is induced under both low-heme and low-oxygen conditions; member of the fungal lipid-translocating exporter (LTE) family of proteins
	YFL012W																			0		YFL012W	YFL012W			447	Putative protein of unknown function; transcribed during sporulation; null mutant exhibits increased resistance to rapamycin
	YFR053C																			0		YFR053C	HXK1	HeXoKinase	hexokinase 1	1458	Hexokinase isoenzyme 1; a cytosolic protein that catalyzes phosphorylation of glucose during glucose metabolism; expression is highest during growth on non-glucose carbon sources; glucose-induced repression involves hexokinase Hxk2p; HXK1 has a paralog, HXK2, that arose from the whole genome duplication
	YHL020C																			0		YHL020C	OPI1	OverProducer of Inositol		1215	Transcriptional regulator of a variety of genes; phosphorylation by protein kinase A stimulates Opi1p function in negative regulation of phospholipid biosynthetic genes; involved in telomere maintenance
	YHR171W																			0		YHR171W	ATG7	AuTophaGy related	CVT2 APG11 APG7	1893	Autophagy-related protein and dual specificity member of the E1 family of ubiquitin-activating enzymes; mediates the conjugation of Atg12p with Atg5p and Atg8p with phosphatidylethanolamine, required steps in autophagosome formation
	YJL036W																			0		YJL036W	SNX4	Sorting NeXin	ATG24 CVT13	1272	Sorting nexin, involved in retrieval of late-Golgi SNAREs from post-Golgi endosomes to the trans-Golgi network and in cytoplasm to vacuole transport; contains a PX phosphoinositide-binding domain; forms complexes with Snx41p and with Atg20p
	YJL056C																			0		YJL056C	ZAP1	Zinc-responsive Activator Protein	ZRG10	2643	Zinc-regulated transcription factor; binds to zinc-responsive promoters to induce transcription of certain genes in presence of zinc, represses other genes in low zinc; regulates its own transcription; contains seven zinc-finger domains
	YLL007C																			0		YLL007C	YLL007C			1998	Putative protein of unknown function; green fluorescent protein (GFP)-fusion protein localizes to the cytoplasm; YLL007C is not an essential gene
	YOL087C																			0		YOL087C	DUF1	DUB-associated Factor 1		3351	Ubiquitin-binding protein of unknown function; contains one WD40 repeat in a beta-propeller fold; green fluorescent protein (GFP)-fusion protein localizes to the cytoplasm; homolog of human WDR48/UAF1, which is involved in regulating the Fanconi anemia pathway; deletion mutant is sensitive to various chemicals including phenanthroline, sanguinarine, and nordihydroguaiaretic acid
	YOR265W																			0		YOR265W	RBL2	Rescues Beta-tubulin Lethality		321	Protein involved in microtubule morphogenesis; required for protection from excess free beta-tubulin; proposed to be involved the folding of beta-tubulin; similar to mouse beta-tubulin cofactor A; protein abundance increases in response to DNA replication stress
	Total similar genes	7	27	23	7	25	3	6	4	26	0	12	17	30	14	9	2	12	3			93
	Total genes per study	41	273	276	47	137	37	79	223	234	55	56	394	623	95	42	30	178	22
	%	0.170732	0.0989011	0.0833333	0.148936	0.1838	0.0833	0.0759494	0.0179372	0.111111	0	0.214286	0.0431472	0.0481541	0.147368	0.214286	0.0666667	0.0674157	0.136364			LIT_FRYG
	p	6.16339e-06	6.95991e-14	2.36349e-10	1.5577e-05	0	0.0240664	0.0022995	0.201511	1.3756e-14	0.366461	1.54112e-10	0.000366708	1.33923e-07	7.84304e-10	3.45538e-08	0.0846034	5.55454e-05	0.00621709			Genes absent in FRYG	19
	p(cumulative)	0.526358	0.99386	0.994204	0.575638	0.919617	0.486283	0.763841	0.610558	0.987069	0.366461	0.640204	0.999235	0.999994	0.824623	0.534949	0.404752	0.96269	0.329285			Genes present in FRYG	74
																						Total number of genes	93
p(cumulative) values (in bold)
	0										0.366461
	1	0.358617	0.0324485	0.03099	0.368763	0.20732	0.347922	0.346428	0.0680937	0.058107		0.373196	0.00458289	7.53451e-05	0.311012	0.360773	0.320148	0.126025	0.271244
	2	0.131002	0.0844945	0.0816375	0.155099	0.262497	0.114295	0.248647	0.143228	0.12857		0.18801	0.0176878	0.0004839	0.26988	0.135111	0.0846034	0.209407	0.0518239
	3	0.0307612	0.144522	0.141269	0.0420727	0.217508	0.0240664	0.116151	0.197725	0.186746		0.0613101	0.0448921	0.00204561	0.152755	0.032546	0.404752	0.228107	0.00621709
	4	0.00521945	0.182644	0.18063	0.00827578	0.13267	0.486283	0.0397158	0.201511	0.200292		0.0145526	0.0842805	0.00640256	0.063431	0.00566874		0.183225	0.329285
	5	0.000682049	0.181892	0.182006	0.0012583	0.063528		0.0105999	0.610558	0.169176		0.00268058	0.124829	0.0158243	0.0206068	0.000760932		0.115743
	6	7.14386e-05	0.148671	0.150523	0.000153945	0.0248716		0.0022995		0.117204		0.00039894	0.151918	0.0321667	0.00545438	8.19311e-05		0.0598853
	7	6.16339e-06	0.102568	0.105078	1.5577e-05	0.00818733		0.763841		0.068493		4.93162e-05	0.156237	0.0553068	0.00120957	7.27203e-06		0.0260994
	8	0.526358	0.0609632	0.0631989	0.575638	0.00231288				0.0344619		5.16653e-06	0.138589	0.0820985	0.000229355	5.42662e-07		0.0097793
	9		0.0317077	0.0332633		0.000569494				0.0151633		4.65731e-07	0.107703	0.10687	3.77662e-05	3.45538e-08		0.00319976
	10		0.0146094	0.01551		0.000123726				0.00590655		3.65548e-08	0.0742352	0.123503	5.46629e-06	0.534949		0.000925504
	11		0.00602236	0.00647058		2.39522e-05				0.00205711		2.52193e-09	0.0458327	0.127968	7.023e-07			0.00023899
	12		0.00223926	0.00243498		4.16538e-06				0.000645795		1.54112e-10	0.0255543	0.119857	8.07371e-08			5.55454e-05
	13		0.000756136	0.000832196		6.55127e-07				0.000183992		0.640204	0.0129549	0.102171	8.36073e-09			0.96269
	14		0.000233216	0.000259799		9.37219e-08				4.78493e-05			0.0060061	0.0797264	7.84304e-10
	15		6.60279e-05	7.44523e-05		1.22554e-08				1.14147e-05			0.00255912	0.0572325	0.824623
	16		1.72332e-05	1.96701e-05		1.47101e-09				2.50857e-06			0.00100645	0.0379586
	17		4.16191e-06	4.80889e-06		1.62672e-10				5.09775e-07			0.000366708	0.0233471
	18		9.33118e-07	1.09149e-06		1.66271e-11				9.61043e-08			0.999235	0.0133611
	19		1.94786e-07	2.30669e-07		1.5753e-12				1.68569e-08				0.00713516
	20		3.79556e-08	4.55069e-08		1.38693e-13				2.75806e-09				0.00356487
	21		6.91978e-09	8.40009e-09		1.13726e-14				4.21907e-10				0.0016702
	22		1.18278e-09	1.45381e-09		0				6.04662e-11				0.000735328
	23		1.89899e-10	2.36349e-10		0				8.13385e-12				0.000304787
	24		2.86861e-11	0.994204		0				1.02871e-12				0.000119137
	25		4.08331e-12			0				1.22507e-13				4.39844e-05
	26		5.48457e-13			0.919617				1.3756e-14				1.53587e-05
	27		6.95991e-14							0.987069				5.07881e-06
	28		0.99386											1.59228e-06
	29													4.73783e-07
	30													1.33923e-07
														0.999994
	a Teixeira, M. C., Raposo, L. R., Palma, M. &Sá-Correia, I. (2010). Identification of genes required for maximal tolerance to high-glucose concentrations, as those present in industrial alcoholic fermentation media, through a chemogenomics approach. OMICS
	b Ando, A., Tanaka, F., Murata, Y., Takagi, H. &Shima, J. (2006). Identification and classification of genes required for tolerance to high-sucrose stress revealed by genome-wide screening of Saccharomyces cerevisiae. FEMS Yeast Research 6, 249-267.
	c Teixeira, M. C., Raposo, L. R., Mira, N. P., Lourenço, A. B. &Sá-Correia, I. ( 2009 ). Genome-wide identification of Saccharomyces cerevisiae genes required for maximal tolerance to ethanol. Applied and Environmental Microbiology 75, 5761–5772.
	d van Voorst, F., Houghton-Larsen, J., Jønson, L., Kielland-Brandt, M. C. &Brandt, A. (2006). Genome-wide identification of genes required for growth of Saccharomyces cerevisiae under ethanol stress. Yeast 23, 351-359.
	e Fujita, K., Matsuyama, A., Kobayashi, Y. & Iwahashi, H. (2006). The genome-wide screening of yeast deletion mutants to identify the genes required for tolerance to ethanol and other alcohols. FEMS Yeast Research 6, 744-750.
	f Tucker, C. L.Fields, S. (2004). Quantitative genome-wide analysis of yeast deletion strain sensitivities to oxidative and chemical stress. Comparative and Functional Genomics 5, 216-224.
	g Reiner, S., Micolod, D., Zellnig, G. &Schneiter, R. (2006). A genomewide screen reveals a role of mitochondria in anaerobic uptake of sterols in Yeast. Mol. Biol. Cell 17, 90-103.
	h Abe, F.Minegishi, H. (2008). Global Screening of Genes Essential for Growth in High-Pressure and Cold Environments: Searching for Basic Adaptive Strategies Using a Yeast Deletion Library, Genetics 178, 851-872.
	i Marks, V. D., Ho Sui, S. J., Erasmus, D., Van Der Merwe, G. K., Brumm, J., Wasserman, W. W., et al. (2008). Dynamics of the yeast transcriptome during wine fermentation reveals a novel fermentation stress response. FEMS Yeast Research 8, 35-52.
	j Mollapour, M., Fong, D., Balakrishnan, K., Harris, N., Thompson, S., Schüller, C., et al. (2004). Screening the yeast deletant mutant collection for hypersensitivity and hyper-resistance to sorbate, a weak organic acid food preservative. Yeast 21, 927-9
	k Auesukaree, C., Damnernsawad, A., Kruatrachue, M., Pokethitiyook, P., Boonchird, C., Kaneko, Y. (2009) Genome-wide identification of genes involved in tolerance to various environmental stresses in Saccharomyces cerevisiae. J. Appl. Genet. 50(3) 301-310
	l Ando, A., Nakamura, T., Murata, Y., Takagi, H., and Shima, J. (2007) Identification and classificataion of genes required for tolerance to freeze-thaw stress revealed by genome-wide screening of Saccharomyces cerevisiae deletion strains. FEMS Yeast Res
	m Walker et al (2013) this study
	n Nuno P Mira, Margarida Palma, Joana F Guerreiro and Isabel Sá-Correia. (2010) Genome-wide identification of Saccharomyces cerevisiae genes required for tolerance to acetic acid, Microbial Cell Factories, 9:79
	oSnoek ISI, Steensma HY. 2006. Why does Kluyveromyces lactis not grow under anaerobic conditions? Comparison of essential anaerobic genes of Saccharomyces cerevisiae with the Kluyveromyces lactis genome. FEMS Yeast Res 6: 393–403.

## Sheet: SGD_FRYG DATABASE
	SGD_FRYG
	Gene lists are complied phenotype terms as listed in SGD on 20/2/13
	Fermentative metabolism decreased	Utilization of glucose decreased	Fermentative growth decreased	Acidic pH resistance decreased	hyperosmotic stress resistence decreased	Oxidative stress resistance decreased	cold sensitivity increased	heat sensitivity increased	starvation resistance decreased	EtOH resistance decreased	Nitrogen utilization decreased	Anaerobic growth decreased	Utlisation of glucose decreased	Ferment in CDGJM_200m
	17	5	302	450	508	647	120	1455	875	964	12	19	3	93
	YAL024C	YMR154C	YAL021C	YAL002W	YAL002W	YAL016W	YAL021C	YAL001C	YAL003W	YAL009W	YLR089C	YAL021C	YCR012W	YAL021C
	YAL040C	YOR331C	YAL026C	YAL009W	YAL007C	YAL016W	YAL024C	YAL002W	YAL012W	YAL010C	YOR276W	YBR041W	YLR153C	YAL047C
	YAR003W	YPL268W	YAL035W	YAL013W	YAL009W	YAL016W	YAL024C	YAL009W	YAL022C	YAL013W	YCL064C	YBR279W	YPL268W	YBR077C
	YBR067C	YPR099C	YAR002W	YAL016W	YAL016W	YAR029W	YAL026C	YAL009W	YAL024C	YAL016W	YCL064C	YDR138W		YBR126C
	YBR072W	YDR065W	YBL022C	YCL007C	YAL031C	YAR050W	YBL039C	YAL010C	YAL025C	YAL020C	YIR023W	YDR518W		YBR127C
	YBR175W		YBL031W	YAL020C	YAL034C	YBL007C	YBL051C	YAL010C	YAL026C	YAL022C	YKL204W	YGL070C		YBR131W
	YDL047W		YBL033C	YAL021C	YAL040C	YBL007C	YBR135W	YAL011W	YAL029C	YAL026C	YDL215C	YGL244W		YBR279W
	YDR469W		YBL058W	YAL024C	YAL045C	YBL007C	YBR267W	YAL012W	YAL043C	YAL027W	YEL062W	YGR104C		YBR289W
	YFL014W		YBL072C	YAL026C	YAL061W	YBL022C	YBR267W	YAL013W	YAL053W	YAL039C	YEL062W	YHR042W		YCL007C
	YHR119W		YBL087C	YAL044C	YAL065C	YBL024W	YBR279W	YAL019W	YAL061W	YAL044C	YHL023C	YJR051W		YCL016C
	YLR015W		YBL093C	YAL047C	YAR042W	YBL024W	YBR287W	YAL020C	YAL065C	YAL047C	YHL023C	YLR413W		YCR063W
	YLR182W		YBL099W	YAL048C	YBL006C	YBL024W	YCR053W	YAL020C	YAL068C	YAL049C	YHR178W	YML028W		YCR077C
	YLR182W		YBR039W	YAL059W	YBL007C	YBL025W	YCR079W	YAL020C	YAR003W	YAL055W		YMR006C		YDL035C
	YNL199C		YBR048W	YAR015W	YBL007C	YBL051C	YCR086W	YAL021C	YBL004W	YAL056W		YOL002C		YDL076C
	YOR083W		YBR069C	YBL007C	YBL051C	YBL058W	YDR007W	YAL021C	YBL006C	YAR015W		YOL059W		YDL117W
	YPL138C		YBR077C	YBL012C	YBL103C	YBL064C	YDR138W	YAL021C	YBL010C	YAR050W		YOL145C		YDL185W
	YPR140W		YBR084C-A	YBL013W	YBR006W	YBL064C	YDR140W	YAL021C	YBL035C	YBL006C		YOR012W		YDR022C
			YBR106W	YBL015W	YBR020W	YBL064C	YDR159W	YAL026C	YBL056W	YBL007C		YPL078C		YDR069C
			YBR126C	YBL045C	YBR021W	YBL093C	YDR174W	YAL041W	YBL078C	YBL022C		YPL188W		YDR074W
			YBR168W	YBL058W	YBR036C	YBL094C	YDR194C	YAL044C	YBL079W	YBL024W				YDR080W
			YBR181C	YBL071C-B	YBR037C	YBR035C	YDR289C	YAL047C	YBL082C	YBL025W				YDR202C
			YBR189W	YBL071W-A	YBR053C	YBR037C	YDR310C	YAL047C	YBL084C	YBL027W				YDR247W
			YBR191W	YBL079W	YBR056W	YBR037C	YDR320C	YAL048C	YBL087C	YBL047C				YDR268W
			YBR194W	YBL080C	YBR062C	YBR046C	YDR378C	YAL055W	YBL091C-A	YBL051C				YDR289C
			YBR200W	YBL090W	YBR103W	YBR046C	YDR432W	YAL056W	YBL099W	YBL053W				YDR369C
			YBR267W	YBL093C	YBR103W	YBR078W	YDR470C	YAR002W	YBR001C	YBL058W				YDR433W
			YBR283C	YBL099W	YBR129C	YBR078W	YDR496C	YAR003W	YBR002C	YBL062W				YDR456W
			YCL016C	YBR003W	YBR130C	YBR101C	YER120W	YBL006C	YBR010W	YBL072C				YDR457W
			YCL029C	YBR035C	YBR164C	YBR112C	YER122C	YBL007C	YBR012C	YBL079W				YEL013W
			YCL037C	YBR036C	YBR179C	YBR112C	YGL043W	YBL007C	YBR013C	YBL080C				YEL027W
			YCL058C	YBR056W	YBR179C	YBR112C	YGL070C	YBL008W	YBR021W	YBL083C				YEL044W
			YCR002C	YBR068C	YBR182C	YBR117C	YGL070C	YBL013W	YBR030W	YBL090W				YEL050C
			YCR020W-B	YBR097W	YBR215W	YBR127C	YGL099W	YBL022C	YBR031W	YBL093C				YEL051W
			YCR031C	YBR120C	YBR225W	YBR127C	YGL105W	YBL022C	YBR035C	YBL094C				YER020W
			YCR047C	YBR122C	YBR226C	YBR127C	YGL128C	YBL024W	YBR042C	YBL099W				YER185W
			YCR063W	YJL120W	YBR292C	YBR127C	YGL190C	YBL025W	YBR063C	YBL103C				YFL012W
			YCR066W	YBR126C	YBR298C	YBR129C	YGL244W	YBL038W	YBR067C	YBR003W				YFL023W
			YCR077C	YBR128C	YCL008C	YBR129C	YGR071C	YBL041W	YBR072W	YBR021W				YFR053C
			YDL013W	YBR132C	YCL032W	YBR183W	YGR078C	YBL047C	YBR074W	YBR026C				YGL043W
			YDL020C	YBR264C	YCL035C	YBR183W	YGR078C	YBL058W	YBR076W	YBR035C				YGR020C
			YDL047W	YBR286W	YCL058C	YBR183W	YGR078C	YBL071C-B	YBR077C	YBR036C				YGR063C
			YDL061C	YBR289W	YCL069W	YBR194W	YGR101W	YBL071W-A	YBR085W	YBR037C				YGR064W
			YDL063C	YBR298C	YCR008W	YBR200W	YGR104C	YBL071W-A	YBR086C	YAL056W				YGR092W
			YDL081C	YCL005W-A	YCR009C	YBR200W	YGR159C	YBL071W-A	YBR094W	YBR072W				YGR285C
			YDL082W	YCL007C	YCR009C	YBR207W	YGR162W	YBL071W-A	YBR104W	YBR077C				YHL020C
			YDL083C	YCL008C	YCR009C	YBR216C	YGR163W	YBL071W-A	YBR106W	YPL154C				YHR026W
			YDL090C	YCL038C	YCR026C	YBR216C	YGR180C	YBL079W	YBR107C	YBR078W				YHR039C-A
			YDL115C	YCR009C	YCR036W	YBR216C	YGR191W	YBL080C	YBR110W	YBL007C				YHR060W
			YDL116W	YCR016W	YCR037C	YBR217W	YGR217W	YBL082C	YBR121C	YBR081C				YHR171W
			YDL116W	YCR021C	YCR045C	YBR217W	YGR285C	YBL090W	YBR135W	YBR082C				YJL036W
			YDL130W	YCR024C	YCR053W	YBR255W	YGR285C	YBL093C	YBR138C	YBR126C				YJL056C
			YDL136W	YCR024C-A	YCR053W	YBR269C	YHL038C	YBL097W	YBR143C	YBR095C				YJL124C
			YDL160C	YCR025C	YCR059C	YBR281C	YHR025W	YBL103C	YBR145W	YBR097W				YJL128C
			YDL191W	YCR026C	YCR102W-A	YCL007C	YHR064C	YBR002C	YBR146W	YBR101C				YJL129C
			YDR017C	YCR028C	YDL022W	YCL007C	YHR178W	YBR004C	YBR148W	YBR123C				YJR033C
			YDR024W	YCR045C	YDL022W	YCL007C	YIL035C	YBR006W	YBR150C	YBR126C				YJR059W
			YDR025W	YCR047C	YDL023C	YCL007C	YIL036W	YBR010W	YBR153W	YBR127C				YJR105W
			YDR028C	YCR050C	YDL023C	YCL007C	YIL040W	YBR017C	YBR162C	YBR132C				YKL080W
			YDR028C	YCR053W	YDL047W	YCL007C	YIL063C	YBR023C	YBR162W-A	YBR152W				YKL119C
			YDR074W	YCR068W	YDL090C	YCL008C	YIL063C	YBR026C	YBR165W	YBR166C				YKL134C
			YDR076W	YCR090C	YDL118W	YCL009C	YIR026C	YBR035C	YBR166C	YBR171W				YKL197C
			YDR083W	YCR092C	YDL133C-A	YCL026C-A	YIR026C	YBR048W	YBR168W	YBR179C				YKR007W
			YDR101C	YCR094W	YDL185W	YCL026C-A	YJL140W	YBR058C-A	YBR171W	YBR193C				YKR082W
			YDR125C	YCR100C	YDL224C	YCL026C-A	YJL204C	YBR058C-A	YBR175W	YBR194W				YLL007C
			YDR140W	YNL059C	YDR007W	YCL026C-B	YJR043C	YBR063C	YBR177C	YBR200W				YLR113W
			YDR156W	YDL005C	YDR017C	YCL026C-B	YJR043C	YBR065C	YBR181C	YBR231C				YLR369W
			YDR161W	YDL047W	YDR069C	YCL033C	YJR043C	YBR065C	YBR185C	YBR251W				YLR447C
			YDR173C	YDL049C	YDR069C	YCL047C	YJR070C	YBR077C	YBR188C	YBR268W				YML008C
			YDR174W	YDL063C	YDR074W	YCR003W	YJR139C	YBR078W	YBR191W	YBR282W				YML048W
			YDR184C	YDL067C	YDR074W	YCR044C	YKL025C	YBR078W	YBR198C	YBR283C				YML103C
			YDR232W	YDL075W	YDR078C	YCR044C	YKL126W	YBR081C	YBR201W	YBR291C				YMR116C
			YDR264C	YDL077C	YDR079W	YCR065W	YKL139W	YBR084C-A	YBR206W	YBR292C				YMR123W
			YDR300C	YDL100C	YDR126W	YDL005C	YKL139W	YBR095C	YBR262C	YBR296C				YMR263W
			YDR363W-A	YDL107W	YDR126W	YDL005C	YKL165C	YBR097W	YBR268W	YCL001W				YNL076W
			YDR369C	YDL113C	YDR126W	YDL005C	YKL212W	YBR103W	YBR276C	YCL001W-A				YNL079C
			YDR382W	YDL116W	YDR127W	YDL005C	YKL212W	YBR105C	YBR289W	YCL005W-A				YNL225C
			YDR418W	YDL133C-A	YDR138W	YDL005C	YKR024C	YBR106W	YCL001W	YCL007C				YOL004W
			YDR432W	YDL135C	YDR162C	YDL010W	YKR096W	YBR111W-A	YCL004W	YCL008C				YOL087C
			YDR450W	YDL142C	YDR207C	YDL010W	YLR065C	YBR111W-A	YCL010C	YCL010C				YOR080W
			YDR463W	YDL160C	YDR247W	YDL035C	YLR200W	YBR112C	YCL034W	YCL029C				YOR106W
			YDR470C	YDL168W	YDR261C	YDL047W	YLR330W	YBR135W	YCL035C	YCL032W				YOR209C
			YDR471W	YDL173W	YDR264C	YDL059C	YLR369W	YBR137W	YCL043C	YCL036W				YOR221C
			YDR500C	YDL179W	YDR266C	YDL059C	YLR371W	YBR140C	YCL055W	YCL062W				YOR265W
			YEL033W	YNR051C	YDR276C	YDL059C	YLR418C	YBR140C	YCL056C	YCR002C				YOR267C
			YEL045C	YDL180W	YDR297W	YDL063C	YML094W	YBR156C	YCL058C	YCR003W				YOR270C
			YEL046C	YPL084W	YDR298C	YDL063C	YML112W	YBR164C	YCL069W	YCR009C				YOR332W
			YEL054C	YDL181W	YDR300C	YDL066W	YML121W	YBR168W	YCR002C	YCR019W				YPL180W
			YEL061C	YDL183C	YDR317W	YDL072C	YMR237W	YBR171W	YCR008W	YCR020W-B				YPL234C
			YER040W	YDL185W	YDR332W	YDL074C	YMR304W	YBR171W	YCR012W	YCR021C				YPL254W
			YER044C	YDL190C	YDR388W	YDL080C	YNL141W	YBR171W	YCR051W	YCR024C				YPL268W
			YER056C-A	YDL202W	YDR388W	YDL093W	YNL147W	YBR173C	YCR075C	YCR025C				YPR036W
			YER074W	YER014C-A	YDR456W	YDL106C	YNL153C	YBR175W	YCR088W	YCR034W				YPR101W
			YER095W	YDL226C	YDR477W	YDL109C	YNL186W	YBR179C	YCR091W	YCR036W				YPR074C
			YER117W	YDL241W	YDR477W	YDL109C	YNL227C	YBR181C	YCR100C	YCR045C
			YER155C	YGR262C	YDR477W	YDL109C	YNL227C	YBR188C	YCR101C	YCR046C
			YER156C	YDR008C	YDR495C	YDL112W	YNL227C	YBR191W	YCR102C	YCR049C
			YFL023W	YDR027C	YDR496C	YDL112W	YNL230C	YBR194W	YCR105W	YCR050C
			YFR001W	YDR042C	YDR506C	YDL115C	YNL231C	YBR200W	YCR107W	YCR059C
			YGL031C	YDR065W	YDR532C	YDL115C	YNL248C	YBR208C	YDL005C	YCR061W
			YGL070C	YDR069C	YEL016C	YDL115C	YNL264C	YBR215W	YDL024C	YCR063W
			YGL076C	YDR074W	YEL029C	YDL120W	YNL291C	YBR215W	YDL028C	YCR066W
			YGL078C	YDR078C	YEL046C	YDL120W	YNR004W	YBR221C	YDL031W	YCR067C
			YGL084C	YGL206C	YEL051W	YDL120W	YNR010W	YBR229C	YDL033C	YCR068W
			YGL088W	YDR079C-A	YEL051W	YDL120W	YNR046W	YBR231C	YDL044C	YCR071C
			YGL105W	YDR079W	YER020W	YDL120W	YOL041C	YBR245C	YDL046W	YCR077C
			YGL135W	YDR114C	YER037W	YDL120W	YOL072W	YBR248C	YDL049C	YCR079W
			YGL147C	YDR115W	YER077C	YDL120W	YOL115W	YBR251W	YDL056W	YCR087C-A
			YGL148W	YDR126W	YER123W	YDL120W	YOL115W	YBR257W	YDL060W	YCR087W
			YGL253W	YDR129C	YER154W	YDL142C	YOL145C	YBR266C	YDL067C	YDL001W
			YGR056W	YDR138W	YER177W	YDL142C	YOR164C	YBR267W	YDL088C	YDL005C
			YGR078C	YDR148C	YFL001W	YDL142C	YOR297C	YBR268W	YDL100C	YDL012C
			YGR081C	YDR158W	YFL033C	YDL167C	YOR308C	YBR269C	YDL116W	YDL032W
			YGR085C	YDR159W	YFL036W	YDL185W	YOR308C	YBR272C	YDL119C	YDL040C
			YGR118W	YDR195W	YFR010W	YDL185W	YPL069C	YBR272C	YDL121C	YDL043C
			YGR140W	YDR204W	YFR032C-A	YDL185W	YPL157W	YBR279W	YDL130W-A	YBL007C
			YGR159C	YDR230W	YGL003C	YDL185W	YPL161C	YBR279W	YDL134C	YDL044C
			YGR162W	YDR231C	YGL012W	YDL185W	YPL226W	YBR279W	YDL136W	YDL047W
			YGR194C	YDR255C	YGL016W	YDL191W	YPL239W	YBR279W	YDL154W	YDL056W
			YGR214W	YDR257C	YGL019W	YDL199C	YPR163C	YBR281C	YDL156W	YDL065C
			YGR240C	YDR264C	YGL019W	YDR014W	YPR189W	YBR283C	YDL157C	YDL067C
			YGR285C	YDR268W	YGL042C	YDR028C		YBR283C	YDL169C	YHR008C
			YHL011C	YDR283C	YGL045W	YDR049W		YBR284W	YDL176W	YDL068W
			YHR010W	YDR295C	YGL046W	YDR067C		YBR286W	YDL191W	YDL077C
			YHR021C	YDR296W	YGL071W	YDR069C		YBR289W	YDL194W	YDL088C
			YHR034C	YDR298C	YGL071W	YDR069C		YBR291C	YDL199C	YDL090C
			YHR041C	YDR315C	YGL077C	YDR074W		YBR295W	YDL212W	YDL091C
			YHR064C	YDR322W	YGL077C	YDR077W		YBR296C	YDL214C	YDL096C
			YHR066W	YKL213C	YGL077C	YDR079W		YBR297W	YDL224C	YDL100C
			YHR081W	YDR363W-A	YGL095C	YDR126W		YBR298C	YDL233W	YDL107W
			YHR104W	YDR069C	YGL095C	YDR135C		YCL001W-A	YDL240W	YDL114W
			YHR107C	YDR364C	YGL143C	YDR174W		YCL004W	YDR004W	YDL115C
			YHR183W	YDR456W	YGL148W	YDR217C		YCL008C	YDR028C	YDL116W
			YHR191C	YDR477W	YGL151W	YDR231C		YCL016C	YDR030C	YDL118W
			YHR203C	YDR484W	YGL151W	YDR256C		YCL029C	YDR037W	YDL160C
			YIL013C	YDR512C	YGL162W	YDR256C		YCL037C	YDR072C	YDL167C
			YIL040W	YDR518W	YGL173C	YDR258C		YCL047C	YDR089W	YDL191W
			YIL110W	YDR537C	YGL195W	YDR300C		YCL051W	YDR093W	YDL192W
			YIL119C	YEL036C	YGL197W	YDR300C		YCL061C	YDR098C	YDL198C
			YIL133C	YEL037C	YGL250W	YDR300C		YCR002C	YDR104C	YDL225W
			YIR005W	YEL045C	YGR027C	YDR300C		YCR002C	YDR110W	YDL226C
			YIR026C	YEL059W	YGR033C	YDR323C		YCR003W	YDR121W	YDR005C
			YJL080C	YGL012W	YGR034W	YDR323C		YCR009C	YDR123C	YDR007W
			YJL124C	YEL060C	YGR035C	YDR323C		YCR009C	YDR125C	YDR008C
			YJL127C	YMR015C	YGR041W	YDR359C		YCR020C-A	YDR129C	YDR010C
			YJL136C	YEL062W	YGR056W	YDR388W		YCR020W-B	YDR130C	YDR017C
			YJL177W	YER014C-A	YGR056W	YDR423C		YCR020W-B	YDR132C	YDR027C
			YJL180C	YER026C	YGR064W	YDR457W		YCR021C	YDR134C	YDR028C
			YJL189W	YER050C	YGR078C	YDR513W		YCR024C	YDR137W	YDR035W
			YJR043C	YER052C	YGR078C	YDR513W		YCR024C-A	YDR153C	YDR065W
			YJR055W	YER068W	YGR086C	YEL024W		YCR026C	YDR156W	YDR069C
			YJR063W	YER150W	YGR088W	YEL027W		YCR028C	YDR161W	YKL037W
			YJR090C	YFL018C	YGR092W	YEL027W		YCR028C-A	YDR165W	YDR264C
			YJR104C	YFL023W	YGR097W	YEL027W		YCR028C-A	YDR169C	YDR070C
			YJR105W	YFR010W	YGR101W	YEL027W		YCR033W	YDR197W	YDR074W
			YJR118C	YGL012W	YGR105W	YEL027W		YCR034W	YDR205W	YLR399C
			YJR120W	YGL020C	YGR117C	YEL027W		YCR036W	YDR220C	YDR079C-A
			YJR121W	YGL024W	YGR122W	YEL051W		YCR044C	YDR222W	YGR188C
			YJR139C	YGL026C	YGR141W	YEL051W		YCR044C	YDR235W	YDR079W
			YJR144W	YGL033W	YGR150C	YEL051W		YCR045C	YDR238C	YDR080W
			YJR145C	YGL038C	YGR208W	YEL051W		YCR046C	YDR242W	YDR108W
			YKL006W	YGL041C-B	YGR237C	YEL051W		YCR047C	YDR249C	YDR069C
			YKL009W	YGL042C	YGR259C	YER019W		YCR050C	YDR292C	YDR114C
			YKL048C	YGL043W	YGR262C	YER042W		YCR051W	YDR302W	YDR115W
			YKL054C	YGL045W	YGR285C	YER042W		YCR052W	YDR311W	YDR121W
			YKL057C	YGL070C	YHL007C	YER044C		YCR053W	YDR312W	YLL043W
			YKL073W	YGL078C	YHL009C	YER058W		YCR059C	YDR314C	YDR126W
			YKL113C	YGL095C	YHL013C	YER070W		YCR059C	YDR318W	YDR127W
			YKL126W	YGL100W	YHL019C	YER070W		YCR063W	YDR325W	YDR129C
			YKL126W	YGL168W	YHL021C	YER070W		YCR063W	YDR329C	YDR138W
			YKL139W	YGL186C	YHL022C	YER073W		YCR063W	YDR330W	YDR138W
			YKL143W	YGL188C-A	YHL028W	YER090W		YCR065W	YDR334W	YFL016C
			YKL152C	YLR113W	YHL032C	YER154W		YCR066W	YDR350C	YDR149C
			YKL204W	YGL195W	YHL033C	YER174C		YCR067C	YDR355C	YDR150W
			YKR024C	YGL206C	YHL034C	YFL001W		YCR068W	YDR365C	YDR162C
			YKR057W	YGL240W	YHL035C	YFL001W		YCR071C	YDR371W	YML062C
			YKR082W	YGR020C	YHL036W	YFL001W		YCR077C	YDR373W	YDR175C
			YKR094C	YGR038W	YHL043W	YFL014W		YCR077C	YDR380W	YDR176W
			YLL002W	YGR040W	YHL045W	YFR010W		YCR077C	YDR395W	YDR192C
			YLL045C	YGR050C	YHL046C	YFR047C		YCR079W	YDR397C	YDR194C
			YLR044C	YGR055W	YHL047C	YFR048W		YCR079W	YDR404C	YDR195W
			YLR048W	YGR063C	YHR022C	YFR048W		YCR081W	YDR410C	YDR197W
			YLR052W	YGR064W	YHR026W	YGL020C		YCR084C	YDR415C	YGR078C
			YLR061W	YGR072W	YHR029C	YGL020C		YCR086W	YDR419W	YDR202C
			YLR068W	YGR104C	YHR030C	YGL025C		YCR087C-A	YDR420W	YDR204W
			YLR074C	YGR142W	YHR031C	YGL025C		YCR094W	YDR422C	YDR207C
			YLR110C	YGR150C	YHR033W	YGL026C		YCR095C	YDR429C	YDR219C
			YLR184W	YGR167W	YHR037W	YGL037C		YCR098C	YDR438W	YDR230W
			YLR185W	YDL049C	YHR049C-A	YGL064C		YDL005C	YDR463W	YDR237W
			YLR200W	YGR180C	YHR051W	YGL064C		YDL006W	YDR465C	YDR244W
			YLR226W	YGR188C	YHR075C	YGL064C		YDL006W	YDR475C	YKL113C
			YLR226W	YGR192C	YHR086W	YGL071W		YDL006W	YDR479C	YDR245W
			YLR233C	YGR204W	YHR092C	YGL095C		YDL010W	YDR480W	YDR255C
			YLR240W	YGR215W	YHR106W	YGL105W		YDL013W	YDR481C	YDR260C
			YLR242C	YGR226C	YHR108W	YGL133W		YDL014W	YDR482C	YDR261C
			YLR264W	YGR239C	YHR124W	YGL133W		YDL020C	YDR516C	YDR264C
			YLR287C-A	YGR240C	YHR125W	YGL133W		YDL025C	YDR518W	YDR265W
			YLR304C	YGR262C	YHR142W	YGL167C		YDL032W	YDR519W	YDR274C
			YLR320W	YGR271W	YHR182W	YGL167C		YDL033C	YDR523C	YBR171W
			YLR337C	YGR283C	YHR205W	YGL167C		YDL035C	YDR527W	YOR035C
			YLR342W	YGR285C	YHR205W	YGL168W		YDL037C	YDR534C	YDR283C
			YLR357W	YHL007C	YHR205W	YGL184C		YDL040C	YEL013W	YDR293C
			YLR369W	YDL005C	YIL002C	YGL197W		YDL040C	YEL017W	YDR295C
			YLR370C	YHL014C	YIL002C	YGL197W		YDL040C	YEL019C	YDR298C
			YLR371W	YHL020C	YIL015W	YGL197W		YDL042C	YEL031W	YDR300C
			YLR372W	YHL026C	YIL017C	YGL218W		YDL047W	YEL042W	YLR025W
			YLR386W	YHL027W	YIL029C	YGR020C		YDL047W	YEL047C	YDR317W
			YLR388W	YHL031C	YIL034C	YGR020C		YDL048C	YGR207C	YDR329C
			YLR399C	YHL032C	YIL039W	YGR020C		YDL052C	YEL051W	YEL031W
			YLR403W	YHR004C	YIL039W	YGR020C		YDL056W	YEL058W	YDR332W
			YLR435W	YHR011W	YIL041W	YGR020C		YDL059C	YEL063C	YDR337W
			YLR439W	YHR021C	YIL044C	YGR036C		YDL065C	YEL071W	YDR347W
			YLR448W	YHR025W	YIL052C	YGR063C		YDL074C	YER002W	YDR354W
			YML014W	YHR030C	YIL053W	YGR063C		YDL075W	YER003C	YCL008C
			YML024W	YHR060W	YIL065C	YGR063C		YDL077C	YER008C	YDR372C
			YML026C	YHR090C	YIL077C	YGR086C		YDL081C	YER014W	YPL129W
			YML032C	YHR098C	YIL087C	YGR088W		YDL088C	YER022W	YPL180W
			YML036W	YIL006W	YIL098C	YGR105W		YDL090C	YER025W	YNL139C
			YML063W	YIL017C	YIL101C	YGR105W		YDL090C	YER028C	YHR167W
			YML094W	YIL028W	YIL122W	YGR105W		YDL100C	YER032W	YGR181W
			YML112W	YIL029C	YIL124W	YGR105W		YDL100C	YER038C	YDR375C
			YML123C	YIL040W	YIL132C	YGR105W		YDL101C	YER041W	YDR388W
			YML128C	YIL042C	YIL154C	YGR146C		YDL106C	YER044C	YDR392W
			YMR125W	YIL053W	YIL158W	YGR155W		YDL115C	YER048C	YDR393W
			YMR142C	YIL064W	YIL165C	YGR155W		YDL115C	YER049W	YDR433W
			YMR143W	YIL065C	YJL004C	YGR159C		YDL116W	YER050C	YDR207C
			YMR179W	YPR131C	YJL006C	YGR207C		YDL116W	YER053C	YDR435C
			YMR194W	YIL073C	YJL017W	YGR210C		YDL120W	YER061C	YDR448W
			YMR205C	YIL077C	YJL117W	YGR210C		YDL130W	YER062C	YPL234C
			YMR219W	YIL084C	YJL128C	YGR210C		YDL142C	YER063W	YDR470C
			YMR224C	YIL092W	YJL128C	YGR226C		YDL142C	YER069W	YDR477W
			YMR230W	YIL107C	YJL128C	YGR226C		YDL142C	YER071C	YDR486C
			YMR242C	YIL119C	YJL128C	YGR226C		YDL147W	YER074W	YDR488C
			YMR269W	YIL120W	YJL129C	YGR232W		YDL151C	YER080W	YDR491C
			YNL054W	YIL148W	YJL131C	YGR232W		YDL160C	YER082C	YDR493W
			YNL059C	YIR005W	YJL133W	YGR232W		YDL185W	YER089C	YMR077C
			YNL069C	YIR016W	YJL137C	YGR257C		YDL190C	YER095W	YDR523C
			YNL079C	YIR023W	YJL147C	YHL011C		YDL191W	YER103W	YLR240W
			YNL091W	YIR026C	YJL148W	YHL021C		YDL192W	YER114C	YPR173C
			YNL096C	YJL006C	YJL150W	YHL023C		YDL194W	YER120W	YDR529C
			YNL133C	YJL051W	YJL155C	YHL025W		YDL198C	YER123W	YEL003W
			YNL139C	YJL056C	YJL157C	YHL025W		YDL200C	YER124C	YEL009C
			YNL139C	YJL058C	YJL162C	YHL025W		YDL201W	YER137C	YEL024W
			YNL147W	YJL128C	YJL163C	YHR004C		YDL202W	YER145C	YEL027W
			YNL199C	YJL128C	YJL164C	YHR008C		YDL204W	YER147C	YER155C
			YNL225C	YJL059W	YJL165C	YHR008C		YDL205C	YER161C	YEL029C
			YNL227C	YJL063C	YJL171C	YHR008C		YDL225W	YER171W	YEL031W
			YNL229C	YJL095W	YJL175W	YHR008C		YDL225W	YER176W	YEL036C
			YNL243W	YJL110C	YJL182C	YHR026W		YDL232W	YER178W	YEL042W
			YNL248C	YJL120W	YJL186W	YHR026W		YDL232W	YER179W	YEL003W
			YNL250W	YLR148W	YJL199C	YHR026W		YDR004W	YER187W	YML094W
			YNL271C	YJL121C	YJL205C	YHR026W		YDR017C	YFL004W	YOL095C
			YNL315C	YJL124C	YJL208C	YHR039C-A		YDR017C	YFL024C	YEL045C
			YNR004W	YJL127C	YJL213W	YHR039C-A		YDR017C	YFL026W	YEL046C
			YNR050C	YJL128C	YJR066W	YHR039C-A		YDR017C	YFL029C	YEL051W
			YNR052C	YJL129C	YJR074W	YHR060W		YDR028C	YFL030W	YER037W
			YOL039W	YJL140W	YJR075W	YHR060W		YDR051C	YFL041W	YER038W-A
			YOL041C	YJL141C	YJR102C	YHR060W		YDR064W	YFL048C	YCR077C
			YOL086C	YJL148W	YJR102C	YHR060W		YDR065W	YFL051C	YER044C
			YOL086C	YJL158C	YJR104C	YHR106W		YDR067C	YFL052W	YER050C
			YOL121C	YJL183W	YJR121W	YHR106W		YDR069C	YFR003C	YER058W
			YOL139C	YJL184W	YJR128W	YHR106W		YDR069C	YFR007W	YER060W-A
			YOL143C	YJL204C	YJR133W	YHR158C		YDR074W	YFR009W	YER067W
			YOR001W	YNR052C	YJR139C	YHR178W		YDR074W	YFR017C	YLR371W
			YOR006C	YNR052C	YJR140C	YHR178W		YDR076W	YFR042W	YBR171W
			YOR011W	YJR018W	YKL002W	YHR183W		YDR079C-A	YFR047C	YOL004W
			YOR035C	YNL055C	YKL016C	YHR183W		YDR114C	YFR051C	YDL047W
			YOR078W	YJR079W	YKL030W	YHR183W		YDR120C	YGL009C	YOR008C
			YOR096W	YJR090C	YKL053W	YHR183W		YDR120C	YGL014W	YER077C
			YOR125C	YJR103W	YKL098W	YHR183W		YDR120C	YGL025C	YGR229C
			YOR182C	YJR104C	YKL126W	YHR183W		YDR121W	YGL030W	YER083C
			YOR183W	YJR121W	YKL135C	YHR205W		YDR121W	YGL086W	YER087W
			YOR184W	YJR127C	YKL139W	YHR206W		YDR125C	YGL088W	YLR372W
			YOR198C	YKL002W	YKL143W	YHR206W		YDR127W	YGL095C	YER090W
			YOR209C	YJL204C	YKL148C	YHR206W		YDR129C	YGL107C	YBR126C
			YOR293W	YKL016C	YKL161C	YIL002C		YDR129C	YGL115W	YLR386W
			YOR295W	YKL041W	YKL190W	YIL010W		YDR137W	YGL135W	YER103W
			YOR312C	YDR195W	YKL190W	YIL053W		YDR138W	YGL138C	YHR039C-A
			YPL008W	YKL055C	YKL202W	YIL098C		YDR138W	YGL147C	YER110C
			YPL061W	YKL080W	YKL212W	YIL128W		YDR138W	YGL148W	YER111C
			YPL080C	YKL081W	YKL215C	YIL128W		YDR140W	YGL153W	YPL045W
			YPL090C	YKL096C-B	YKL220C	YIL128W		YDR145W	YGL167C	YKL041W
			YPL106C	YHL027W	YKL222C	YIL154C		YDR150W	YGL169W	YER114C
			YPL125W	YHL027W	YKR001C	YIR037W		YDR155C	YGL173C	YER122C
			YPL157W	YHL027W	YKR005C	YIR037W		YDR156W	YGL181W	YLR240W
			YPL178W	YKL096W	YKR013W	YIR037W		YDR156W	YGL209W	YLR417W
			YPL193W	YKL118W	YKR031C	YJL006C		YDR159W	YGL211W	YER131W
			YPL205C	YKL119C	YKR034W	YJL006C		YDR159W	YGL216W	YER145C
			YPL239W	YKL155C	YKR041W	YJL006C		YDR161W	YGL221C	YER150W
			YPL268W	YKL212W	YKR042W	YJL018W		YDR162C	YGL222C	YER155C
			YPR024W	YKL213C	YKR049C	YJL018W		YDR162C	YGL236C	YER177W
			YPR043W	YKR001C	YKR072C	YJL019W		YDR173C	YGL247W	YFL014W
			YPR057W	YKR020W	YKR073C	YJL019W		YDR173C	YGL259W	YFL016C
			YPR060C	YKR085C	YKR085C	YJL029C		YDR173C	YGR004W	YFL018C
			YPR074C	YLL018C-A	YKR101W	YJL029C		YDR173C	YGR007W	YFL023W
			YPR074C	YJL121C	YKR103W	YJL029C		YDR174W	YGR008C	YFL028C
			YPR101W	YLL028W	YLL007C	YJL046W		YDR175C	YGR012W	YFL031W
			YPR106W	YLR025W	YLL013C	YJL046W		YDR176W	YGR028W	YFR017C
			YPR131C	YLR039C	YLL020C	YJL046W		YDR176W	YGR031W	YFR019W
			YPR132W	YLR044C	YLL027W	YJL047C		YDR184C	YGR036C	YFR029W
			YPR135W	YLR047C	YLR025W	YJL055W		YDR192C	YGR038W	YFR033C
			YPR139C	YLR055C	YLR025W	YJL056C		YDR194C	YGR043C	YFR048W
			YPR159W	YLR056W	YLR027C	YJL056C		YDR195W	YGR044C	YGL003C
				YLR067C	YLR056W	YJL056C		YDR195W	YGR049W	YDL114W
				YLR069C	YLR056W	YJL062W		YDR200C	YGR051C	YGL007W
				YHR021C	YLR064W	YJL062W		YDR207C	YGR054W	YGL008C
				YLR113W	YLR065C	YJL101C		YDR214W	YGR055W	YGL016W
				YLR118C	YLR087C	YJL101C		YDR219C	YGR083C	YGL019W
				YLR119W	YLR113W	YJL101C		YDR225W	YGR092W	YGL020C
				YLR138W	YLR113W	YJL115W		YDR226W	YGR109C	YGL023C
				YLR148W	YLR113W	YJL117W		YDR226W	YGR122W	YGL024W
				YLR240W	YLR113W	YJL117W		YDR237W	YGR124W	YGL025C
				YLR244C	YLR113W	YJL117W		YDR238C	YGR168C	YGL026C
				YLR338W	YLR113W	YJL121C		YDR260C	YGR171C	YGL035C
				YLR354C	YLR113W	YJL140W		YDR260C	YGR179C	YGL038C
				YLR370C	YLR113W	YJL140W		YDR264C	YGR193C	YGL042C
				YCR009C	YLR119W	YJL140W		YDR264C	YGR195W	YGL043W
				YLR396C	YLR194C	YJL140W		YDR265W	YGR196C	YGL054C
				YKL212W	YLR210W	YMR091C		YDR268W	YGR200C	YGL058W
				YLR403W	YLR240W	YJL140W		YDR293C	YGR201C	YGL066W
				YLR414C	YLR244C	YJL148W		YDR293C	YGR205W	YGL070C
				YLR417W	YPL268W	YJL148W		YKL160W	YGR207C	YGL071W
				YML008C	YLR246W	YJL148W		YDR293C	YGR216C	YGL084C
				YML076C	YLR248W	YJL184W		YDR296W	YGR220C	YGL117W
				YML097C	YLR270W	YJL188C		YDR296W	YGR222W	YGL124C
				YML112W	YLR289W	YJL189W		YDR298C	YGR227W	YGL127C
				YDR363W-A	YLR304C	YJL201W		YDR300C	YGR239C	YGL129C
				YMR015C	YLR304C	YJL201W		YDR300C	YGR243W	YGL135W
				YMR077C	YLR319C	YJL204C		YDR310C	YGR244C	YGL136C
				YMR080C	YLR330W	YJL204C		YDR315C	YGR245C	YGL143C
				YMR091C	YLR330W	YJL204C		YDR317W	YGR251W	YGL148W
				YLR403W	YLR337C	YJL206C		YDR320C	YGR252W	YGL152C
				YMR098C	YLR337C	YJL206C		YDR322W	YGR255C	YGL153W
				YMR125W	YLR337C	YJL206C		YDR323C	YGR258C	YGL195W
				YMR143W	YLR338W	YJR008W		YDR323C	YGR260W	YGL197W
				YMR154C	YLR338W	YJR044C		YDR329C	YGR262C	YGL212W
				YMR183C	YLR346C	YJR044C		YDR332W	YGR284C	YGL218W
				YDL047W	YLR362W	YJR044C		YDR332W	YGR285C	YGL220W
				YMR198W	YLR369W	YJR056C		YDR333C	YGR287C	YGL227W
				YMR202W	YLR399C	YJR056C		YDR334W	YHL006C	YGL235W
				YMR224C	YLR401C	YJR056C		YDR337W	YHL023C	YGL237C
				YMR231W	YLR417W	YJR059W		YDR347W	YHL041W	YGL240W
				YMR242W-A	YML006C	YJR070C		YDR359C	YHL046C	YLR144C
				YHR030C	YML006C	YJR070C		YDR359C	YHR003C	YGL242C
				YMR263W	YML008C	YJR070C		YDR359C	YHR005C	YGL244W
				YNL003C	YML009W-B	YJR074W		YDR359C	YHR006W	YGL252C
				YNL025C	YML021C	YJR089W		YDR363W	YHR008C	YGR008C
				YNL055C	YML038C	YJR090C		YDR363W-A	YHR010W	YGR020C
				YPL002C	YML041C	YJR090C		YDR363W-A	YHR015W	YGR027C
				YNL059C	YML048W	YJR090C		YDR364C	YHR024C	YGR032W
				YNL081C	YML052W	YJR090C		YDR369C	YHR025W	YGR056W
				YNL084C	YML079W	YJR090C		YDR372C	YHR028C	YGR062C
				YNL117W	YML081W	YJR102C		YDR377W	YHR033W	YGR064W
				YNL136W	YML094W	YJR104C		YDR378C	YHR041C	YGR076C
				YNL140C	YML106W	YJR104C		YDR378C	YHR049W	YGR077C
				YNL147W	YML112W	YJR104C		YDR378C	YHR064C	YKL037W
				YNL169C	YML112W	YJR104C		YDR386W	YHR075C	YGR078C
				YNL183C	YML122C	YJR104C		YDR388W	YHR088W	YMR092C
				YNL199C	YMR016C	YJR104C		YDR388W	YHR092C	YGR081C
				YNL206C	YMR063W	YJR104C		YDR392W	YHR101C	YGR085C
				YNL213C	YMR072W	YJR104C		YDR393W	YHR111W	YGR088W
				YNL215W	YMR077C	YJR121W		YDR404C	YHR113W	YGR092W
				YNL229C	YMR092C	YJR121W		YDR405W	YHR120W	YGR104C
				YNL236W	YMR125W	YJR122W		YDR414C	YHR121W	YGR105W
				YNL238W	YMR126C	YJR132W		YDR418W	YHR126C	YGR112W
				YNL241C	YMR135W-A	YJR139C		YDR427W	YHR131C	YGR133W
				YNL243W	YMR144W	YKL069W		YDR427W	YHR132C	YGR142W
				YCL008C	YMR154C	YKL080W		YDR430C	YHR140W	YGR147C
				YNL250W	YMR173W	YKL080W		YDR432W	YHR148W	YGR150C
				YNL252C	YMR202W	YKL080W		YDR435C	YHR170W	YGR166W
				YNL280C	YMR216C	YKL113C		YDR435C	YHR176W	YGR167W
				YNL296W	YMR265C	YKL113C		YDR435C	YHR178W	YGR171C
				YNR006W	YMR272C	YKL118W		YDR443C	YHR184W	YGR174C
				YNR014W	YNL004W	YKL119C		YDR448W	YHR193C	YGR180C
				YNR051C	YNL013C	YKL119C		YDR450W	YHR196W	YGR181W
				YNR052C	YNL015W	YKL134C		YDR457W	YHR209W	YGR182C
				YOL002C	YNL027W	YKL139W		YDR457W	YIL006W	YGR183C
				YOL014W	YNL027W	YKL139W		YDR457W	YIL010W	YGR188C
				YOL027C	YNL037C	YKL143W		YDR479C	YIL014W	YGR206W
				YOL039W	YNL051W	YKL150W		YDR483W	YIL017C	YGR227W
				YOL050C	YNL065W	YKL150W		YDR483W	YIL018W	YGR229C
				YOL051W	YNL067W	YKL194C		YDR484W	YIL022W	YGR248W
				YOL100W	YNL078W	YKL211C		YDR485C	YIL023C	YGR252W
				YOL111C	YNL082W	YKL212W		YDR490C	YIL029C	YGR270W
				YAL016W	YNL098C	YKR001C		YDR495C	YIL038C	YGR284C
				YOL143C	YNL106C	YKR001C		YDR496C	YIL047C	YPL084W
				YOL145C	YNL106C	YKR001C		YDR497C	YIL052C	YHL010C
				YOL148C	YNL106C	YKR065C		YDR507C	YIL054W	YHL011C
				YOR010C	YNL135C	YKR072C		YDR512C	YIL059C	YHL021C
				YOR014W	YNL136W	YLL027W		YDR519W	YIL070C	YHL025W
				YOR027W	YNL138W	YLL033W		YDR525W-A	YIL072W	YHL029C
				YOR030W	YNL140C	YLL033W		YDR529C	YIL073C	YHL038C
				YGL026C	YNL168C	YLL033W		YDR532C	YIL078W	YHR004C
				YOR035C	YNL179C	YLL044W		YDR536W	YIL085C	YHR006W
				YOR038C	YNL180C	YLR011W		YEL003W	YIL088C	YHR008C
				YOR043W	YNL183C	YLR023C		YEL012W	YIL091C	YHR009C
				YOR050C	YNL187W	YLR023C		YEL013W	YIL097W	YHR011W
				YOR089C	YNL191W	YLR023C		YEL024W	YPL263C	YHR012W
				YNL229C	YNL194C	YLR024C		YEL027W	YIL108W	YHR013C
				YOR134W	YNL195C	YLR025W		YEL027W	YIL111W	YHR026W
				YOR140W	YNL197C	YLR039C		YEL029C	YIL116W	YHR029C
				YOR141C	YNL201C	YLR042C		YEL029C	YIL117C	YHR030C
				YOR200W	YNL202W	YLR044C		YEL031W	YIL120W	YHR038W
				YOR201C	YNL206C	YLR056W		YEL035C	YIL128W	YHR039C-A
				YHR060W	YNL224C	YLR070C		YEL036C	YIL132C	YHR041C
				YOR234C	YNL239W	YLR070C		YEL044W	YIL135C	YHR060W
				YOR270C	YNL266W	YLR070C		YEL044W	YIL164C	YHR065C
				YOR298C-A	YNL280C	YLR074C		YEL045C	YIL171W	YHR067W
				YOR330C	YNL283C	YLR074C		YEL047C	YIR003W	YHR086W
				YOR331C	YNL294C	YLR074C		YEL050C	YIR009W	YHR087W
				YOR332W	YNL296W	YLR080W		YEL051W	YIR010W	YHR091C
				YKL119C	YNL297C	YLR080W		YEL053C	YIR011C	YHR100C
				YOR350C	YNL299W	YLR080W		YEL054C	YIR015W	YHR116W
				YOR358W	YNL304W	YLR108C		YEL059W	YIR016W	YHR120W
				YPL002C	YNL307C	YLR108C		YEL061C	YIR027C	YHR129C
				YPL042C	YNL307C	YLR109W		YEL061C	YJL001W	YHR147C
				YPL045W	YNL333W	YLR109W		YER002W	YJL007C	YHR167W
				YPL057C	YNL335W	YLR113W		YER008C	YJL011C	YHR189W
				YKL041W	YNR004W	YLR174W		YER008C	YJL014W	YHR206W
				YPL058C	YNR029C	YLR182W		YER014C-A	YJL019W	YHR207C
				YPL061W	YNR031C	YLR182W		YER014W	YJL023C	YIL017C
				YPL065W	YNR036C	YLR182W		YER017C	YJL025W	YIL026C
				YPL065W	YNR045W	YLR182W		YER019W	YJL026W	YIL029C
				YPL069C	YNR050C	YLR182W		YER028C	YJL027C	YIL034C
				YLR240W	YOL006C	YLR205C		YER035W	YJL033W	YIL039W
				YLR240W	YOL019W	YLR299W		YER040W	YJL038C	YIL041W
				YPL075W	YOL072W	YLR320W		YER044C	YJL042W	YIL052C
				YLR417W	YOL076W	YLR337C		YER050C	YJL050W	YIL053W
				YPL078C	YOL088C	YLR346C		YER056C-A	YJL057C	YIL076W
				YPR173C	YOL090W	YLR354C		YER061C	YJL058C	YIL098C
				YPL084W	YOL113W	YLR369W		YER068W	YJL059W	YIL107C
				YPL129W	YOR008C	YLR369W		YER071C	YJL061W	YHR011W
				YPL195W	YOR008C-A	YLR382C		YER074W	YJL066C	YIL117C
				YDR484W	YOR008C-A	YLR396C		YER077C	YJL071W	YKL002W
				YDR484W	YOR014W	YLR396C		YER077C	YJL073W	YIL124W
				YPL201C	YOR030W	YLR396C		YER078C	YJL074C	YIL125W
				YPL203W	YOR038C	YLR417W		YER083C	YJL078C	YIL128W
				YPL213W	YOR039W	YLR423C		YER083C	YJL079C	YIL136W
				YPL214C	YOR054C	YLR447C		YER083C	YJL080C	YIL141W
				YPL215W	YOR062C	YML007W		YER084W	YJL094C	YIL153W
				YPL234C	YOR070C	YML007W		YER086W	YJL123C	YIL157C
				YPL249C-A	YOR106W	YML007W		YER087W	YJL127C	YIR011C
				YPL259C	YOR109W	YML007W		YER087W	YJL140W	YJL003W
				YPL271W	YOR109W	YML007W		YER092W	YJL158C	YJL024C
				YPR099C	YOR109W	YML007W		YER095W	YJL173C	YJL026W
				YPR131C	YOR135C	YML008C		YER107C	YJL187C	YJL046W
				YPR133W-A	YOR136W	YML028W		YER107C	YJL199C	YML008C
				YPR134W	YOR181W	YML028W		YER110C	YJL213W	YJL080C
				YPR160W	YOR181W	YML028W		YER111C	YJL214W	YJL096W
				YPR163C	YOR195W	YML028W		YER116C	YJL216C	YHL010C
				YPR173C	YOR243C	YML030W		YER122C	YJR001W	YJL101C
					YOR274W	YML042W		YER139C	YJR006W	YJL102W
					YOR275C	YML061C		YER139C	YJR014W	YJL127C
					YOR290C	YML086C		YER151C	YJR022W	YJL131C
					YOR297C	YML086C		YER151C	YJR034W	YJL140W
					YOR322C	YMR021C		YER151C	YJR056C	YJL154C
					YOR323C	YMR021C		YER154W	YJR058C	YJL164C
					YOR360C	YMR021C		YER155C	YJR059W	YJL175W
					YOR360C	YMR021C		YER155C	YJR063W	YJL179W
					YPL002C	YMR038C		YER165W	YJR078W	YJL180C
					YPL002C	YMR038C		YER178W	YJR108W	YJL183W
					YPL014W	YMR038C		YFL001W	YJR113C	YDL226C
					YPL026C	YMR060C		YFL007W	YJR119C	YJL187C
					YPL035C	YMR062C		YFL016C	YJR121W	YJL196C
					YPL045W	YMR077C		YFL018C	YJR122W	YJL204C
					YPL045W	YMR091C		YFL023W	YJR132W	YJL208C
					YPL048W	YMR097C		YFL023W	YJR135C	YJL209W
					YPL051W	YMR198W		YFL025C	YJR150C	YJL210W
					YPL061W	YMR304W		YFL033C	YKL015W	YJL211C
					YPL065W	YMR307W		YFL039C	YKL029C	YJL212C
					YPL065W	YNL003C		YFL052W	YKL031W	YJR011C
					YPL077C	YNL005C		YFR001W	YKL041W	YJR018W
					YPL091W	YNL036W		YFR019W	YKL045W	YJR025C
					YPL107W	YNL036W		YFR019W	YKL052C	YJR033C
					YPL114W	YNL054W		YFR031C-A	YKL059C	YJR043C
					YPL150W	YNL055C		YFR036W	YKL061W	YJR059W
					YPL178W	YNL055C		YFR036W	YKL071W	YJR063W
					YPL184C	YNL059C		YFR040W	YKL080W	YJR066W
					YPL193W	YNL059C		YFR050C	YKL094W	YJR073C
					YPL196W	YNL064C		YFR051C	YKL097C	YJR074W
					YPL198W	YNL064C		YGL003C	YKL100C	YJR075W
					YPL212C	YNL064C		YGL004C	YKL102C	YJR102C
					YPL219W	YNL080C		YGL005C	YKL110C	YOL095C
					YPL225W	YNL080C		YGL007C-A	YKL113C	YJR104C
					YPL230W	YNL080C		YGL012W	YKL117W	YJR105W
					YPL234C	YNL080C		YGL020C	YKL127W	YJR120W
					YPL239W	YNL080C		YGL020C	YKL130C	YJR132W
					YPL250C	YNL080C		YGL025C	YKL133C	YJR145C
					YPL260W	YNL081C		YGL025C	YKL140W	YCR046C
					YPL268W	YNL081C		YGL027C	YKL151C	YKL002W
					YPL268W	YNL081C		YGL030W	YKL160W	YKL005C
					YPL270W	YNL099C		YGL038C	YKL162C	YKL016C
					YPR032W	YNL099C		YGL038C	YKL173W	YKL026C
					YPR032W	YNL100W		YGL043W	YKL193C	YKL037W
					YPR040W	YNL101W		YGL050W	YKL194C	YKL041W
					YPR051W	YNL101W		YGL053W	YKL201C	YKL053W
					YPR060C	YNL101W		YGL054C	YKL208W	YKL054C
					YPR100W	YNL104C		YGL064C	YKL210W	YKL055C
					YPR106W	YNL107W		YGL064C	YKL222C	YKL057C
					YPR122W	YNL119W		YGL070C	YKR005C	YKL059C
					YPR131C	YNL119W		YGL070C	YKR007W	YKL068W
					YPR131C	YNL119W		YGL070C	YKR009C	YKL073W
					YPR133W-A	YNL138W		YGL070C	YKR019C	YKL080W
					YPR140W	YNL159C		YGL070C	YKR029C	YKL087C
					YPR149W	YNL214W		YGL072C	YKR041W	YKL109W
					YPR172W	YNL215W		YGL076C	YKR042W	YKL113C
					YPR174C	YNL215W		YGL084C	YKR046C	YKL120W
					YPR195C	YNL223W		YGL084C	YKR048C	YOR196C
					YPR201W	YNL223W		YGL086W	YKR051W	YKL134C
						YNL225C		YGL095C	YKR054C	YKL155C
						YNL225C		YGL095C	YKR055W	YKL167C
						YNL225C		YGL105W	YKR065C	YKL169C
						YNL229C		YGL123W	YKR069W	YKL170W
						YNL229C		YGL127C	YKR071C	YKL178C
						YNL236W		YGL128C	YKR072C	YKL197C
						YNL236W		YGL129C	YKR076W	YKR007W
						YNL241C		YGL135W	YKR084C	YKL206C
						YNL241C		YGL136C	YKR086W	YKL211C
						YNL241C		YGL136C	YKR090W	YKR006C
						YNL241C		YGL148W	YKR092C	YKR007W
						YNL241C		YGL153W	YLL012W	YKR024C
						YNL241C		YGL163C	YLL013C	YKR026C
						YNL241C		YGL167C	YLL016W	YKR028W
						YNL241C		YGL168W	YLL031C	YKR035C
						YNL280C		YGL174W	YLL041C	YKR035W-A
						YNL307C		YGL186C	YLL043W	YKR084C
						YNR006W		YGL188C-A	YLL045C	YKR085C
						YNR006W		YGL211W	YLL056C	YKR093W
						YNR018W		YGL213C	YLR002C	YLL006W
						YNR018W		YGL215W	YLR006C	YLL007C
						YNR018W		YGL219C	YLR008C	YLL018C-A
						YNR021W		YGL222C	YLR009W	YLL027W
						YNR021W		YGL223C	YLR022C	YLL042C
						YNR021W		YGL223C	YLR032W	YLL043W
						YNR037C		YGL223C	YLR054C	YLR021W
						YNR037C		YGL232W	YLR081W	YLR025W
						YNR042W		YGL240W	YLR088W	YLR027C
						YNR049C		YGL244W	YLR107W	YLR038C
						YNR049C		YGL244W	YLR111W	YLR039C
						YNR068C		YGL246C	YLR112W	YLR056W
						YNR068C		YGL246C	YLR122C	YLR065C
						YNR068C		YGL250W	YLR127C	YLR070C
						YOL036W		YGR006W	YLR135W	YLR077W
						YOL036W		YGR012W	YLR147C	YPL104W
						YOL051W		YGR020C	YLR149C	YLR119W
						YOL051W		YGR020C	YLR164W	YLR125W
						YOL051W		YGR027C	YLR165C	YLR144C
						YOL071W		YGR032W	YLR172C	YLR148W
						YOL086C		YGR033C	YLR177W	YLR182W
						YOL086C		YGR034W	YLR186W	YLR194C
						YOL086C		YGR036C	YLR187W	YLR200W
						YOL087C		YGR046W	YLR191W	YDL044C
						YOL087C		YGR056W	YLR197W	YLR201C
						YOL124C		YGR057C	YLR201C	YLR203C
						YOL124C		YGR063C	YLR203C	YLR204W
						YOL124C		YGR063C	YLR211C	YLR239C
						YOL138C		YGR063C	YLR219W	YLR240W
						YOL138C		YGR077C	YLR236C	YLR260W
						YOL138C		YGR078C	YLR239C	YLR261C
						YOL148C		YGR081C	YLR240W	YLR289W
						YOL151W		YGR082W	YLR243W	YLR304C
						YOL151W		YGR085C	YLR250W	YLR319C
						YOL151W		YGR092W	YLR253W	YLR322W
						YOL152W		YGR101W	YLR263W	YLR337C
						YOL152W		YGR102C	YLR267W	YLR338W
						YOL152W		YGR104C	YLR308W	YLR357W
						YOR018W		YGR104C	YLR311C	YLR358C
						YOR025W		YGR104C	YLR312W-A	YLR360W
						YOR036W		YGR104C	YLR321C	YLR368W
						YOR036W		YGR116W	YLR338W	YLR369W
						YOR072W		YGR118W	YLR344W	YGR078C
						YOR106W		YGR133W	YLR346C	YLR371W
						YOR107W		YGR134W	YLR348C	YLR372W
						YOR108W		YGR135W	YLR359W	YLR386W
						YOR125C		YGR135W	YLR360W	YLR396C
						YOR209C		YGR150C	YLR367W	YLR399C
						YOR209C		YGR155W	YLR368W	YLR403W
						YOR275C		YGR155W	YLR371W	YLR414C
						YOR275C		YGR159C	YLR373C	YLR417W
						YOR279C		YGR162W	YLR380W	YLR426W
						YOR322C		YGR163W	YLR390W-A	YLR447C
						YOR322C		YGR163W	YLR394W	YML001W
						YOR322C		YGR165W	YLR398C	YML008C
						YOR323C		YGR167W	YLR399C	YML009W-B
						YOR323C		YGR171C	YLR404W	YML012C-A
						YOR331C		YGR180C	YLR406C	YML014W
						YOR331C		YGR188C	YLR407W	YML033W
						YOR331C		YGR192C	YLR408C	YML034W
						YOR332W		YGR193C	YLR415C	YML062C
						YOR332W		YGR196C	YLR438C-A	YML078W
						YOR332W		YGR200C	YLR450W	YML087C
						YOR332W		YGR200C	YLR455W	YML094C-A
						YOR356W		YGR200C	YML006C	YML094W
						YOR360C		YGR214W	YML009C	YML097C
						YOR368W		YGR215W	YNL201C	YML100W
						YOR374W		YGR220C	YML013W	YDR435C
						YPL002C		YGR221C	YML027W	YDR300C
						YPL013C		YGR222W	YML058W	YML103C
						YPL031C		YGR229C	YML061C	YML110C
						YPL045W		YGR229C	YML062C	YML121W
						YPL059W		YGR233C	YML075C	YML129C
						YPL059W		YGR240C	YML077W	YMR004W
						YPL061W		YGR252W	YML078W	YMR015C
						YPL065W		YGR252W	YML084W	YMR016C
						YPL078C		YGR257C	YML087C	YMR021C
						YPL084W		YGR262C	YML091C	YMR026C
						YPL091W		YGR270W	YML094W	YMR035W
						YPL091W		YGR271C-A	YML113W	YMR037C
						YPL091W		YGR271C-A	YMR004W	YMR038C
						YPL091W		YGR272C	YMR020W	YNL098C
						YPL091W		YHL007C	YMR028W	YMR060C
						YPL101W		YHL011C	YMR029C	YMR063W
						YPL106C		YHL011C	YMR037C	YMR064W
						YPL132W		YHL011C	YMR047C	YMR072W
						YPL132W		YHL015W	YMR057C	YMR077C
						YPL132W		YHL025W	YMR077C	YMR089C
						YPL132W		YHL029C	YMR091C	YMR092C
						YPL161C		YHL031C	YMR102C	YMR097C
						YBR216C		YHL038C	YMR117C	YMR098C
						YPL188W		YHL040C	YMR122C	YMR135C
						YPL188W		YHR003C	YMR123W	YMR142C
						YPL188W		YOL027C	YDR028C	YMR144W
						YPL188W		YHR004C	YMR128W	YMR145C
						YPL189C-A		YHR007C	YMR129W	YMR150C
						YPL194W		YHR007C	YMR139W	YMR151W
						YPL196W		YHR008C	YMR140W	YMR158W
						YPL234C		YHR008C	YMR145C	YMR166C
						YPL234C		YHR010W	YMR148W	YMR169C
						YPL234C		YHR011W	YMR153W	YMR188C
						YPL234C		YHR013C	YMR159C	YER131W
						YPL234C		YHR013C	YMR170C	YMR190C
						YPL239W		YHR013C	YMR171C	YMR198W
						YPL268W		YHR013C	YMR173W	YMR202W
						YPR004C		YHR021C	YMR175W	YMR203W
						YPR030W		YHR025W	YMR178W	YMR205C
						YPR036W		YHR026W	YMR189W	YMR216C
						YPR036W		YHR030C	YMR192W	YMR228W
						YPR036W		YHR034C	YMR194W	YGR056W
						YPR036W		YHR034C	YMR199W	YMR231W
						YPR036W		YHR036W	YMR203W	YMR256C
						YPR074C		YHR038W	YMR204C	YMR257C
						YPR096C		YHR039C-A	YMR206W	YMR267W
						YPR123C		YHR041C	YMR211W	YMR282C
						YPR124W		YHR041C	YMR215W	YMR286W
						YPR124W		YHR041C	YMR220W	YMR287C
						YPR124W		YHR051W	YMR232W	YMR293C
						YPR124W		YHR059W	YMR237W	YMR294W
						YPR133W-A		YHR060W	YMR238W	YMR300C
								YHR062C	YMR241W	YMR306W
								YHR064C	YMR244C-A	YMR311C
								YHR066W	YMR261C	YMR326C
								YHR067W	YMR262W	YNL001W
								YHR069C	YMR264W	YNL006W
								YHR072W	YMR269W	YNL007C
								YHR080C	YMR272C	YNL021W
								YHR081W	YMR276W	YNL025C
								YHR081W	YMR279C	YNL039W
								YHR081W	YMR287C	YNL045W
								YHR091C	YMR292W	YNL051W
								YHR092C	YMR294W	YOR008C
								YHR098C	YMR298W	YBR077C
								YHR100C	YMR301C	YNL055C
								YHR100C	YMR304W	YNL064C
								YHR100C	YMR305C	YGR229C
								YHR111W	YMR309C	YLR025W
								YHR120W	YMR312W	YPL002C
								YHR134W	YNL008C	YHR008C
								YHR143W-A	YNL010W	YNL073W
								YHR154W	YNL013C	YNL076W
								YHR167W	YNL028W	YNL079C
								YHR168W	YNL030W	YNL081C
								YHR187W	YNL037C	YNL084C
								YHR187W	YNL047C	YNL098C
								YHR187W	YNL080C	YDR293C
								YHR194W	YNL097C	YNL107W
								YHR203C	YNL102W	YKL178C
								YHR205W	YNL118C	YNL111C
								YHR207C	YNL121C	YCL008C
								YHR208W	YNL127W	YNL121C
								YIL009C-A	YPL193W	YNL133C
								YIL014C-A	YNL134C	YNL136W
								YIL018W	YNL138W	YER111C
								YIL031W	YNL141W	YNL138W
								YIL033C	YNL182C	YNL139C
								YIL034C	YNL185C	YNL140C
								YIL034C	YNL196C	YNL147W
								YHR147C	YNL201C	YPL180W
								YIL036W	YNL207W	YNL167C
								YIL038C	YNL211C	YNL177C
								YIL041W	YNL233W	YNL187W
								YIL041W	YNL238W	YNL197C
								YIL052C	YNL242W	YNL214W
								YIL052C	YNL244C	YNL220W
								YIL053W	YNL247W	YNL224C
								YIL060W	YNL249C	YNL232W
								YIL067C	YNL258C	YBR126C
								YIL070C	YNL259C	YNL233W
								YIL076W	YNL265C	YNL235C
								YIL093C	YNL268W	YNL236W
								YIL098C	YNL270C	YNL243W
								YIL105C	YNL271C	YNL245C
								YIL105C	YNL277W	YNL271C
								YIL119C	YNL290W	YOR115C
								YIL126W	YNL306W	YNL280C
								YIL148W	YNL315C	YNL288W
								YIR005W	YNL320W	YNL297C
								YIR005W	YNL326C	YNL298W
								YIR009W	YNL327W	YLR386W
								YIR009W	YNL329C	YOR106W
								YIR024C	YNL335W	YNL307C
								YIR026C	YNL339C	YNL315C
								YIR033W	YNR001C	YNL335W
								YJL003W	YNR002C	YLR447C
								YJL004C	YNR004W	YOR270C
								YJL020C	YNR006W	YKL041W
								YJL023C	YNR008W	YJR102C
								YJL029C	YNR020C	YPL065W
								YJL046W	YNR024W	YPL120W
								YJL047C	YNR029C	YNR004W
								YJL054W	YNR034W	YLR417W
								YJL054W	YNR039C	YNR005C
								YJL062W	YNR043W	YPR173C
								YJL062W	YNR044W	YDR027C
								YJL063C	YNR048W	YNR006W
								YJL077C	YNR050C	YNR010W
								YJL092W	YNR056C	YNR020C
								YJL095W	YNR058W	YNR026C
								YJL095W	YNR063W	YNR035C
								YJL095W	YOL003C	YNR036C
								YJL096W	YOL005C	YNR037C
								YJL099W	YOL009C	YNR041C
								YJL101C	YOL010W	YNR045W
								YJL102W	YOL016C	YNR051C
								YJL111W	YOL036W	YNR052C
								YJL115W	YOL043C	YOL001W
								YJL115W	YOL053W	YGR270W
								YJL117W	YOL063C	YOL004W
								YJL121C	YOL072W	YOL008W
								YJL124C	YOL085C	YDR008C
								YJL124C	YOL087C	YDR114C
								YJL127C	YOL098C	YOL009C
								YJL129C	YOL116W	YOL023W
								YJL136C	YOL123W	YOL033W
								YJL140W	YOL141W	YOL044W
								YJL154C	YOL143C	YGL152C
								YJL168C	YOL162W	YOL067C
								YJL176C	YOL166C	YOL081W
								YOR310C	YNL138W	YOL083W
								YJL176C	YOR002W	YJL211C
								YJL179W	YOR003W	YOL095C
								YJL180C	YOR005C	YOL105C
								YJL183W	YOR010C	YOL111C
								YJL183W	YOR011W	YOL115W
								YJL189W	YOR027W	YOL129W
								YJL204C	YOR033C	YOL143C
								YJR032W	YOR043W	YNR005C
								YJR042W	YOR047C	YOR331C
								YJR049C	YOR063W	YPL077C
								YJR050W	YOR064C	YPR099C
								YJR050W	YOR067C	YAR015W
								YJR055W	YOR070C	YJR105W
								YJR056C	YOR073W	YOL145C
								YJR063W	YOR075W	YKL037W
								YJR063W	YOR101W	YOL148C
								YJR063W	YOR122C	YDR264C
								YJR063W	YOR131C	YOR002W
								YJR065C	YOR140W	YHR013C
								YJR066W	YOR147W	YOR008C
								YJR066W	YOR166C	YOR014W
								YJR073C	YOR167C	YOR035C
								YJR073C	YOR172W	YOR036W
								YJR074W	YOR179C	YOR039W
								YJR075W	YOR183W	YOR043W
								YJR077C	YOR184W	YOR067C
								YJR090C	YOR197W	YER155C
								YJR102C	YOR206W	YPL161C
								YJR102C	YOR211C	YOR069W
								YJR104C	YOR215C	YNR051C
								YJR104C	YOR223W	YPL084W
								YJR105W	YOR229W	YFL023W
								YJR113C	YOR230W	YOR070C
								YJR118C	YOR231W	YOR106W
								YJR120W	YOR244W	YMR038C
								YJR121W	YOR245C	YGL003C
								YJR122W	YOR248W	YOR115C
								YJR123W	YOR253W	YOR123C
								YJR129C	YPR140W	YLL018C-A
								YJR132W	YOR268C	YOR127W
								YJR139C	YOR270C	YOR128C
								YJR139C	YOR273C	YOR139C
								YJR140C	YOR274W	YOR140W
								YJR144W	YOR275C	YOR141C
								YJR145C	YOR276W	YKL002W
								YKL002W	YOR288C	YDR069C
								YKL002W	YOR294W	YOR155C
								YKL003C	YOR298C-A	YOR158W
								YKL006W	YOR310C	YMR202W
								YKL007W	YOR315W	YNL280C
								YKL016C	YOR319W	YOR187W
								YKL023W	YOR322C	YOR196C
								YKL026C	YOR334W	YLL043W
								YKL027W	YOR343C	YOR216C
								YKL040C	YOR349W	YOR258W
								YKL041W	YOR369C	YBR179C
								YKL041W	YOR375C	YEL009C
								YKL041W	YOR380W	YGR252W
								YKL048C	YOR382W	YOR265W
								YKL048C	YOR383C	YDL226C
								YKL053C-A	YOR385W	YOR270C
								YKL054C	YPL001W	YGL020C
								YKL055C	YPL013C	YOR275C
								YKL056C	YPL019C	YOR290C
								YKL057C	YPL027W	YEL046C
								YKL057C	YPL029W	YPR160W
								YKL057C	YPL030W	YOR298C-A
								YKL073W	YPL036W	YGL237C
								YKL074C	YPL041C	YOR305W
								YKL080W	YPL042C	YJR075W
								YKL110C	YPL043W	YDR138W
								YKL110C	YPL053C	YCR071C
								YKL110C	YPL057C	YOR306C
								YKL110C	YPL058C	YOR312C
								YKL113C	YPL059W	YOR318C
								YKL113C	YPL067C	YBL006C
								YKL114C	YPL071C	YOR196C
								YKL119C	YPL081W	YOR322C
								YKL119C	YPL090C	YOR323C
								YKL126W	YPL093W	YOR330C
								YKL134C	YPL099C	YOR331C
								YKL138C	YPL100W	YOR332W
								YKL143W	YPL103C	YOR350C
								YKL165C	YPL105C	YOR358W
								YKL170W	YPL112C	YOR360C
								YKL176C	YPL115C	YOR368W
								YKL180W	YPL128C	YOR330C
								YKL181W	YPL140C	YOR375C
								YKL181W	YPL145C	YPL002C
								YKL194C	YPL172C	YPL013C
								YKL197C	YPL173W	YPL031C
								YKL204W	YPL178W	YHR147C
								YKL211C	YPL183C	YNR036C
								YKL212W	YPL186C	YPL045W
								YKL213C	YPL187W	YPL061W
								YOR122C	YPL193W	YPL062W
								YKR001C	YPL199C	YMR228W
								YKR004C	YPL205C	YPL065W
								YKR006C	YPL215W	YDL040C
								YKR007W	YPL220W	YPL069C
								YKR019C	YPL224C	YPL075W
								YKR020W	YPL225W	YPL077C
								YKR024C	YPL226W	YPL084W
								YKR035C	YPL230W	YPL100W
								YKR035W-A	YPL239W	YPL104W
								YKR035W-A	YPL256C	YKL055C
								YML061C	YPL263C	YPL114W
								YKR049C	YPL265W	YKR035C
								YKR057W	YPL272C	YPL117C
								YKR074W	YPR008W	YPL120W
								YKR082W	YPR013C	YPL129W
								YKR082W	YPR026W	YPL132W
								YKR082W	YPR031W	YLR148W
								YKR085C	YPR035W	YMR231W
								YKR092C	YPR037C	YPL150W
								YKR095W-A	YPR042C	YKL197C
								YLL002W	YPR046W	YDR265W
								YLL006W	YPR056W	YMR026C
								YLL027W	YPR064W	YGL153W
								YLL033W	YPR079W	YDL065C
								YLL043W	YPR095C	YPL154C
								YLL043W	YPR098C	YAL055W
								YLL045C	YPR101W	YPL161C
								YLR016C	YPR110C	YGR133W
								YLR016C	YPR135W	YPL172C
								YJR043C	YPR140W	YGR077C
								YLR021W	YPR151C	YPL173W
								YLR021W	YPR173C	YPL174C
								YLR021W		YPL180W
								YLR025W		YJR043C
								YLR025W		YPL181W
								YLR025W		YPL212C
								YLR027C		YPL213W
								YLR032W		YPL227C
								YLR039C		YPL230W
								YLR044C		YGL058W
								YLR044C		YJR033C
								YLR048W		YPL234C
								YLR052W		YPL241C
								YLR052W		YPL268W
								YLR056W		YOL143C
								YLR067C		YLR039C
								YLR068W		YPL271W
								YLR069C		YJL140W
								YLR071C		YGL070C
								YLR079W		YPR023C
								YLR079W		YPR024W
								YLR087C		YPR033C
								YLR091W		YDR065W
								YLR094C		YPR036W
								YLR110C		YPR049C
								YLR114C		YPR060C
								YLR119W		YBL103C
								YLR125W		YCR009C
								YLR139C		YBR095C
								YLR148W		YDR129C
								YLR149C		YMR060C
								YLR168C		YBR171W
								YLR169W		YPR067W
								YLR180W		YPR072W
								YLR182W		YPR074C
								YLR182W		YOR035C
								YLR185W		YPR099C
								YLR190W		YPR101W
								YLR191W		YDL047W
								YLR192C		YPR104C
								YLR193C		YBL007C
								YLR199C		YOR008C
								YLR200W		YBR077C
								YLR200W		YCR024C
								YLR203C		YHR030C
								YLR204W		YPR111W
								YLR204W		YLR025W
								YLR216C		YPL002C
								YLR216C		YPR116W
								YLR221C		YJR104C
								YLR226W		YHR008C
								YLR239C		YPR122W
								YLR240W		YDR392W
								YLR240W		YHR041C
								YLR240W		YPR123C
								YLR240W		YDR293C
								YLR242C		YPR124W
								YLR244C		YPR131C
								YLR260W		YPR133W-A
								YLR261C		YCL008C
								YLR262C		YPR134W
								YLR262C		YDR260C
								YLR264W		YNL081C
								YLR268W		YPR139C
								YLR270W		YNL139C
								YLR287C-A		YHR167W
								YLR293C		YPR133W-A
								YLR295C		YAL016W
								YLR304C		YBR126C
								YLR305C		YOR115C
								YLR312W-A		YPR141C
								YLR315W		YDR207C
								YLR319C		YPL234C
								YLR320W		YPR157W
								YLR320W		YPR159W
								YLR322W		YBR127C
								YLR324W		YGR105W
								YLR330W		YPR160W
								YLR330W		YPR166C
								YLR337C		YPR173C
								YLR342W		YKL080W
								YLR348C		YGR020C
								YLR357W		YEL051W
								YLR368W		YPR191W
								YLR369W		YBR097W
								YLR370C		YPL045W
								YLR371W		YMR077C
								YLR371W		YNR006W
								YLR372W		YPR194C
								YLR372W
								YLR373C
								YLR382C		YDR027C
								YLR384C		YLR337C
								YLR384C
								YLR384C
								YLR386W
								YLR388W
								YLR393W
								YLR396C
								YLR399C
								YLR399C
								YLR403W
								YLR412W
								YLR417W
								YLR418C
								YLR418C
								YLR418C
								YLR423C
								YLR425W
								YLR426W
								YLR435W
								YLR439W
								YLR441C
								YLR447C
								YLR448W
								YLR448W
								YML014W
								YML021C
								YML022W
								YML024W
								YML026C
								YML028W
								YML031W
								YML032C
								YML032C
								YML034W
								YML035C
								YML036W
								YML041C
								YML048W
								YML062C
								YML062C
								YML063W
								YML071C
								YML073C
								YML085C
								YML094W
								YML097C
								YML102W
								YML105C
								YML110C
								YML112W
								YML115C
								YML117W
								YML121W
								YML121W
								YML121W
								YML124C
								YMR021C
								YMR026C
								YMR032W
								YMR032W
								YMR032W
								YMR033W
								YMR035W
								YMR038C
								YMR039C
								YMR047C
								YMR060C
								YMR060C
								YMR060C
								YMR060C
								YMR063W
								YMR064W
								YMR066W
								YMR072W
								YMR075W
								YMR077C
								YMR077C
								YMR078C
								YMR078C
								YMR080C
								YMR083W
								YMR089C
								YMR091C
								YMR097C
								YMR098C
								YMR106C
								YMR106C
								YMR116C
								YMR116C
								YMR116C
								YMR121C
								YMR125W
								YMR125W
								YMR135C
								YMR142C
								YMR143W
								YMR156C
								YMR158W
								YMR164C
								YMR165C
								YMR179W
								YMR188C
								YMR190C
								YMR193W
								YMR198W
								YMR202W
								YMR203W
								YMR205C
								YMR205C
								YMR205C
								YMR207C
								YMR208W
								YMR214W
								YMR220W
								YMR223W
								YMR224C
								YMR228W
								YMR230W
								YMR239C
								YMR242W-A
								YMR257C
								YMR267W
								YMR268C
								YMR269W
								YMR275C
								YMR275C
								YMR282C
								YMR284W
								YMR284W
								YMR284W
								YMR284W
								YMR287C
								YMR293C
								YMR304W
								YMR306W
								YMR307W
								YMR307W
								YMR312W
								YNL005C
								YNL025C
								YNL025C
								YNL031C
								YNL041C
								YNL048W
								YNL051W
								YNL054W
								YNL054W
								YNL055C
								YNL056W
								YNL059C
								YNL064C
								YNL064C
								YNL064C
								YNL069C
								YNL070W
								YNL071W
								YNL073W
								YNL077W
								YNL079C
								YNL080C
								YNL081C
								YNL084C
								YNL084C
								YNL094W
								YNL097C
								YNL099C
								YNL107W
								YNL115C
								YNL119W
								YNL119W
								YNL121C
								YNL121C
								YNL123W
								YNL126W
								YNL133C
								YNL135C
								YNL136W
								YNL138W
								YNL139C
								YNL139C
								YNL147W
								YNL147W
								YNL148C
								YNL175C
								YNL177C
								YNL178W
								YNL183C
								YNL186W
								YNL196C
								YNL197C
								YNL199C
								YNL199C
								YNL199C
								YNL204C
								YNL206C
								YNL211C
								YNL214W
								YNL215W
								YNL215W
								YNL224C
								YNL225C
								YNL229C
								YNL236W
								YNL237W
								YNL243W
								YNL243W
								YNL243W
								YNL246W
								YNL246W
								YNL248C
								YNL250W
								YNL252C
								YNL271C
								YNL271C
								YNL273W
								YNL280C
								YNL281W
								YNL281W
								YNL284C
								YNL294C
								YNL297C
								YNL298W
								YNL299W
								YNL299W
								YNL307C
								YNL315C
								YNL325C
								YNL329C
								YNL335W
								YNR001C
								YNR006W
								YNR010W
								YNR010W
								YNR016C
								YNR020C
								YNR022C
								YNR023W
								YNR032C-A
								YNR036C
								YNR037C
								YNR044W
								YNR051C
								YNR052C
								YNR068C
								YOL001W
								YOL003C
								YOL004W
								YOL009C
								YOL012C
								YOL019W
								YOL023W
								YOL025W
								YOL033W
								YOL040C
								YOL041C
								YOL042W
								YOL051W
								YOL051W
								YOL054W
								YOL060C
								YOL067C
								YOL068C
								YOL072W
								YOL072W
								YOL076W
								YOL076W
								YOL080C
								YOL081W
								YOL081W
								YOL081W
								YOL086C
								YOL086C
								YOL089C
								YOL095C
								YOL095C
								YOL096C
								YOL111C
								YOL111C
								YOL121C
								YOL143C
								YOL143C
								YOL144W
								YOL145C
								YOL145C
								YOL145C
								YOL149W
								YOL164W
								YOR001W
								YOR001W
								YOR001W
								YOR002W
								YOR006C
								YOR007C
								YOR008C
								YOR008C
								YOR014W
								YOR014W
								YOR014W
								YOR020C
								YOR026W
								YOR027W
								YOR030W
								YOR035C
								YOR035C
								YOR036W
								YOR036W
								YOR038C
								YOR039W
								YOR045W
								YOR051C
								YOR067C
								YOR070C
								YOR073W
								YOR078W
								YOR080W
								YOR089C
								YOR091W
								YOR096W
								YOR098C
								YOR104W
								YOR106W
								YOR115C
								YOR123C
								YOR123C
								YOR125C
								YOR127W
								YOR131C
								YOR136W
								YOR141C
								YOR141C
								YOR147W
								YOR150W
								YOR152C
								YOR157C
								YOR158W
								YOR167C
								YOR179C
								YOR181W
								YOR182C
								YOR183W
								YOR196C
								YOR198C
								YOR201C
								YOR205C
								YOR206W
								YOR209C
								YOR211C
								YOR216C
								YOR221C
								YOR243C
								YOR270C
								YOR293W
								YOR295W
								YOR297C
								YOR305W
								YOR312C
								YOR319W
								YOR322C
								YOR327C
								YOR329C
								YOR340C
								YOR349W
								YOR359W
								YOR360C
								YOR362C
								YOR364W
								YOR376W
								YPL002C
								YPL004C
								YPL005W
								YPL008W
								YPL008W
								YPL017C
								YPL018W
								YPL028W
								YPL029W
								YPL040C
								YPL042C
								YPL045W
								YPL045W
								YPL055C
								YPL065W
								YPL066W
								YPL069C
								YPL078C
								YPL084W
								YPL084W
								YPL086C
								YPL086C
								YPL086C
								YPL086C
								YPL086C
								YPL086C
								YPL086C
								YPL087W
								YPL096C-A
								YPL096C-A
								YPL096C-A
								YPL096C-A
								YPL097W
								YPL101W
								YPL101W
								YPL106C
								YPL118W
								YPL120W
								YPL123C
								YPL125W
								YPL131W
								YPL139C
								YPL139C
								YPL144W
								YPL144W
								YPL144W
								YPL148C
								YPL152W
								YPL161C
								YPL161C
								YPL161C
								YPL173W
								YPL174C
								YPL178W
								YPL180W
								YPL180W
								YPL183W-A
								YPL193W
								YPL193W
								YPL202C
								YPL212C
								YPL212C
								YPL213W
								YPL213W
								YPL213W
								YPL225W
								YPL227C
								YPL227C
								YPL234C
								YPL235W
								YPL239W
								YPL241C
								YPL242C
								YPL249C-A
								YPL253C
								YPL254W
								YPL265W
								YPL268W
								YPL268W
								YPL268W
								YPL268W
								YPR016C
								YPR018W
								YPR023C
								YPR024W
								YPR024W
								YPR034W
								YPR043W
								YPR047W
								YPR051W
								YPR057W
								YPR061C
								YPR066W
								YPR067W
								YPR070W
								YPR070W
								YPR072W
								YPR074C
								YPR087W
								YPR100W
								YPR101W
								YPR101W
								YPR120C
								YPR124W
								YPR131C
								YPR131C
								YPR131C
								YPR132W
								YPR133C
								YPR133W-A
								YPR133W-A
								YPR135W
								YPR139C
								YPR139C
								YPR140W
								YPR141C
								YPR159W
								YPR164W
								YPR166C
								YPR167C
								YPR173C
								YPR173C
								YPR173C

## Sheet: SGD_FRYG_93
	Ferment in CDGJM_200m (93 genes)	Fermentative metabolism decreased	Utilization of glucose decreased	Fermentative growth decreased	Acidic pH resistance decreased	hyperosmotic stress resistence decreased	Oxidative stress resistance decreased	cold sensitivity increased	heat sensitivity increased	starvation resistance decreased	EtOH resistance decreased	Nitrogen utilization decreased	Anaerobic growth decreased	Utlisation of glucose decreased	Occurance of 93 FEG dataset
																	Absent in SGD_FRYG
																	Systematic Name	Standard Name	Gene Acronym description	Alias	Length	Description
	YPL268W		YPL268W	YPL268W		YPL268W	YPL268W		YPL268W		YPL268W			YPL268W	7		YPL268W	PLC1	PhosphoLipase C	phosphatidylinositol phospholipase C	2610	Phospholipase C, hydrolyzes phosphatidylinositol 4,5-biphosphate (PIP2) to generate the signaling molecules inositol 1,4,5-triphosphate (IP3) and 1,2-diacylglycerol (DAG); involved in regulating many cellular processes
	YDR074W			YDR074W	YDR074W	YDR074W	YDR074W		YDR074W		YDR074W				6		YDR074W	TPS2	Trehalose-6-phosphate PhoSphatase	HOG2 PFK3 trehalose-phosphatase TPS2	2691	Phosphatase subunit of the trehalose-6-P synthase/phosphatase complex; involved in synthesis of the storage carbohydrate trehalose; expression is induced by stress conditions and repressed by the Ras-cAMP pathway; protein abundance increases in response to DNA replication stress
	YLR369W			YLR369W		YLR369W	YLR369W	YLR369W	YLR369W		YLR369W				6		YLR369W	SSQ1	Stress-Seventy subfamily Q	SSH1 Hsp70 family ATPase SSQ1 SSC2	1974	Mitochondrial hsp70-type molecular chaperone, required for assembly of iron/sulfur clusters into proteins at a step after cluster synthesis, and for maturation of Yfh1p, which is a homolog of human frataxin implicated in Friedreich's ataxia
	YAL021C			YAL021C	YAL021C			YAL021C	YAL021C				YAL021C		5		YAL021C	CCR4	Carbon Catabolite Repression	NUT21 FUN27	2514	Component of the CCR4-NOT transcriptional complex, which is involved in regulation of gene expression; component of the major cytoplasmic deadenylase, which is involved in mRNA poly(A) tail shortening
	YDR069C				YDR069C	YDR069C	YDR069C		YDR069C		YDR069C				5		YDR069C	DOA4	Degradation Of Alpha	UBP4 DOS1 MUT4 NPI2 SSV7	2781	Ubiquitin isopeptidase, required for recycling ubiquitin from proteasome-bound ubiquitinated intermediates, acts at the late endosome/prevacuolar compartment to recover ubiquitin from ubiquitinated membrane proteins en route to the vacuole
	YEL051W					YEL051W	YEL051W		YEL051W	YEL051W	YEL051W				5		YEL051W	VMA8	Vacuolar Membrane Atpase		771	Subunit D of the eight-subunit V1 peripheral membrane domain of the vacuolar H+-ATPase (V-ATPase), an electrogenic proton pump found throughout the endomembrane system; plays a role in the coupling of proton transport and ATP hydrolysis
	YGR285C			YGR285C	YGR285C	YGR285C		YGR285C		YGR285C					5		YGR285C	ZUO1		zuotin	1302	Ribosome-associated chaperone, functions in ribosome biogenesis and, in partnership with Ssz1p and SSb1/2, as a chaperone for nascent polypeptide chains; contains a DnaJ domain and functions as a J-protein partner for Ssb1p and Ssb2p
	YKL080W				YKL080W		YKL080W		YKL080W	YKL080W	YKL080W				5		YKL080W	VMA5		VAT3 CSL5	1179	Subunit C of the eight-subunit V1 peripheral membrane domain of vacuolar H+-ATPase (V-ATPase), an electrogenic proton pump found throughout the endomembrane system; required for the V1 domain to assemble onto the vacuolar membrane
	YPL234C				YPL234C	YPL234C	YPL234C		YPL234C		YPL234C				5		YPL234C	VMA11	Vacuolar Membrane Atpase	CLS9 TFP3	495	Vacuolar ATPase V0 domain subunit c', involved in proton transport activity; hydrophobic integral membrane protein (proteolipid) containing four transmembrane segments; N and C termini are in the vacuolar lumen
	YBR077C			YBR077C					YBR077C	YBR077C	YBR077C				4		YBR077C	SLM4	Synthetic Lethal with Mss4	GSE1 EGO3 NIR1	489	Component of the EGO complex, which is involved in the regulation of microautophagy, and of the GSE complex, which is required for proper sorting of amino acid permease Gap1p; gene exhibits synthetic genetic interaction with MSS4
	YDL185W				YDL185W	YDL185W	YDL185W		YDL185W						4		YDL185W	VMA1	Vacuolar Membrane Atpase	CLS8 TFP1	3216	Subunit A of the eight-subunit V1 peripheral membrane domain of the vacuolar H+-ATPase; protein precursor undergoes self-catalyzed splicing to yield the extein Tfp1p and the intein Vde (PI-SceI), which is a site-specific endonuclease
	YFL023W			YFL023W	YFL023W				YFL023W		YFL023W				4		YFL023W	BUD27	BUD site selection	URI1	2391	Unconventional prefoldin protein involved in translation initiation; mutants have inappropriate expression of nutrient sensitive genes due to translational derepression of Gcn4p transcription factor; diploid mutants show random budding
	YGL043W				YGL043W			YGL043W	YGL043W		YGL043W				4		YGL043W	DST1	DNA Strand Transfer	S-II SII P37 PPR2 TFIIS	930	General transcription elongation factor TFIIS, enables RNA polymerase II to read through blocks to elongation by stimulating cleavage of nascent transcripts stalled at transcription arrest sites; maintains RNAPII elongation activity on ribosomal protein genes during conditions of transcriptional stress
	YGR020C				YGR020C		YGR020C		YGR020C		YGR020C				4		YGR020C	VMA7			357	Subunit F of the eight-subunit V1 peripheral membrane domain of vacuolar H+-ATPase (V-ATPase), an electrogenic proton pump found throughout the endomembrane system; required for the V1 domain to assemble onto the vacuolar membrane
	YGR092W					YGR092W			YGR092W	YGR092W	YGR092W				4		YGR092W	DBF2	DumbBell Forming		1719	Ser/Thr kinase involved in transcription and stress response; functions as part of a network of genes in exit from mitosis; localization is cell cycle regulated; activated by Cdc15p during the exit from mitosis; also plays a role in regulating the stability of SWI5 and CLB2 mRNAs; directly phosphorylates Chs2p to regulate primary septum formation
	YHR026W					YHR026W	YHR026W		YHR026W		YHR026W				4		YHR026W	VMA16	Vacuolar Membrane Atpase	PPA1	642	Subunit c'' of the vacuolar ATPase, which functions in acidification of the vacuole; one of three proteolipid subunits of the V0 domain
	YHR060W				YHR060W		YHR060W		YHR060W		YHR060W				4		YHR060W	VMA22		CEV1 VPH6	546	Peripheral membrane protein that is required for vacuolar H+-ATPase (V-ATPase) function, although not an actual component of the V-ATPase complex; functions in the assembly of the V-ATPase; localized to the yeast endoplasmic reticulum (ER)
	YML008C				YML008C	YML008C	YML008C				YML008C				4		YML008C	ERG6	ERGosterol biosynthesis	SED6 VID1 sterol 24-C-methyltransferase ISE1 LIS1	1152	Delta(24)-sterol C-methyltransferase, converts zymosterol to fecosterol in the ergosterol biosynthetic pathway by methylating position C-24; localized to both lipid particles and mitochondrial outer membrane
	YOR106W					YOR106W	YOR106W		YOR106W		YOR106W				4		YOR106W	VAM3	VAcuolar Morphogenesis	PTH1	852	Syntaxin-like vacuolar t-SNARE that functions with Vam7p in vacuolar protein trafficking; mediates docking/fusion of late transport intermediates with the vacuole; has an acidic di-leucine sorting signal and C-terminal transmembrane region
	YOR270C				YOR270C				YOR270C	YOR270C	YOR270C				4		YOR270C	VPH1	Vacuolar pH		2523	Subunit a of vacuolar-ATPase V0 domain; one of two isoforms (Vph1p and Stv1p); Vph1p is located in V-ATPase complexes of the vacuole while Stv1p is located in V-ATPase complexes of the Golgi and endosomes; relative distribution to the vacuolar membrane decreases upon DNA replication stress
	YPR101W			YPR101W					YPR101W	YPR101W	YPR101W				4		YPR101W	SNT309	Synthetic lethal to prp NineTeen mutation	NTC25	528	Member of the NineTeen Complex (NTC) that contains Prp19p and stabilizes U6 snRNA in catalytic forms of the spliceosome containing U2, U5, and U6 snRNAs; interacts physically and genetically with Prp19p
	YPR074C			YPR074C			YPR074C		YPR074C		YPR074C				4		YPR074C	TKL1	TransKetoLase	transketolase TKL1	2043	Transketolase; catalyzes conversion of xylulose-5-phosphate and ribose-5-phosphate to sedoheptulose-7-phosphate and glyceraldehyde-3-phosphate in the pentose phosphate pathway; needed for synthesis of aromatic amino acids; TKL1 has a paralog, TKL2, that arose from the whole genome duplication
	YAL047C				YAL047C				YAL047C		YAL047C				3		YAL047C	SPC72	Spindle Pole Component	LDB4	1869	Component of the cytoplasmic Tub4p (gamma-tubulin) complex, binds spindle pole bodies and links them to microtubules; has roles in astral microtubule formation and stabilization
	YBR126C			YBR126C	YBR126C						YBR126C				3		YBR126C	TPS1	Trehalose-6-Phosphate Synthase	BYP1 CIF1 FDP1 GGS1 GLC6 TSS1 alpha,alpha-trehalose-phosphate synthase (UDP-forming) TPS1	1488	Synthase subunit of trehalose-6-P synthase/phosphatase complex; synthesizes the storage carbohydrate trehalose; also found in a monomeric form; expression is induced by the stress response and repressed by the Ras-cAMP pathway; protein abundance increases in response to DNA replication stress and in response to prolonged exposure to boric acid
	YBR279W							YBR279W	YBR279W				YBR279W		3		YBR279W	PAF1	RNA Polymerase II Associated Factor		1338	Component of the Paf1p complex involved in transcription elongation; binds to and modulates the activity of RNA polymerases I and II; required for expression of a subset of genes, including cell cycle-regulated genes; involved in SER3 repression by helping to maintain SRG1 transcription-dependent nucleosome occupancy; homolog of human PD2/hPAF1
	YBR289W				YBR289W				YBR289W	YBR289W					3		YBR289W	SNF5	Sucrose NonFermenting	HAF4 SWI10 TYE4	2718	Subunit of the SWI/SNF chromatin remodeling complex; involved in transcriptional regulation; functions interdependently in transcriptional activation with Snf2p and Snf6p; relocates to the cytosol under hypoxic conditions
	YCL007C				YCL007C		YCL007C				YCL007C				3		YCL007C	YCL007C		CWH36	393	Dubious ORF unlikely to encode a protein; overlaps verified ORF YCL005W-A; mutations in YCL007C were thought to confer sensitivity to calcofluor white, but this phenotype was later shown to be due to the defect in YCL005W-A
	YCR063W			YCR063W					YCR063W		YCR063W				3		YCR063W	BUD31	BUD site selection	CWC14	474	Component of the SF3b subcomplex of the U2 snRNP; diploid mutants display a random budding pattern instead of the wild-type bipolar pattern; facilitates passage through G1/S Start, but is not required for G2/M transition or exit from mitosis
	YCR077C			YCR077C					YCR077C		YCR077C				3		YCR077C	PAT1	Protein Associated with Topoisomerase II	MRT1	2391	Deadenylation-dependent mRNA-decapping factor; also required for faithful chromosome transmission, maintenance of rDNA locus stability, and protection of mRNA 3'-UTRs from trimming; associated with topoisomerase II; functionally linked to Pab1p; forms cytoplasmic foci upon DNA replication stress
	YEL027W						YEL027W		YEL027W		YEL027W				3		YEL027W	VMA3	Vacuolar Membrane Atpase	GEF2 CLS7 CUP5	483	Proteolipid subunit of the vacuolar H(+)-ATPase V0 sector (subunit c; dicyclohexylcarbodiimide binding subunit); required for vacuolar acidification and important for copper and iron metal ion homeostasis
	YGR063C				YGR063C		YGR063C		YGR063C						3		YGR063C	SPT4	SuPpressor of Ty's		309	Component of the universally conserved Spt4/5 complex (DSIF complex); the complex has multiple roles in concert with RNA polymerases I and II, including regulation of transcription elongation, RNA processing, quality control, and transcription-coupled DNA repair; Spt4p also localizes to kinetochores and heterochromatin and affects chromosome dynamics and silencing; required for transcription thro…
	YGR064W				YGR064W	YGR064W					YGR064W				3		YGR064W	YGR064W			369	Dubious open reading frame unlikely to encode a protein, based on available experimental and comparative sequence data; partially overlaps the verified ORF SPT4/YGR063C
	YHR039C-A						YHR039C-A		YHR039C-A		YHR039C-A				3		YHR039C-A	VMA10		YHR039C-B YHR039BC	507	Subunit G of the eight-subunit V1 peripheral membrane domain of the vacuolar H+-ATPase (V-ATPase), an electrogenic proton pump found throughout the endomembrane system; involved in vacuolar acidification
	YJL124C			YJL124C	YJL124C				YJL124C						3		YJL124C	LSM1	Like SM	SPB8	519	Lsm (Like Sm) protein; forms heteroheptameric complex (with Lsm2p, Lsm3p, Lsm4p, Lsm5p, Lsm6p, and Lsm7p) involved in degradation of cytoplasmic mRNAs; forms cytoplasmic foci upon DNA replication stress
	YJL129C				YJL129C	YJL129C			YJL129C						3		YJL129C	TRK1	TRansport of potassium (K)		3708	Component of the Trk1p-Trk2p potassium transport system; 180 kDa high affinity potassium transporter; phosphorylated in vivo and interacts physically with the phosphatase Ppz1p, suggesting Trk1p acitivy is regulated by phosphorylation
	YJR059W						YJR059W			YJR059W	YJR059W				3		YJR059W	PTK2	Putative serine/Threonine protein Kinase	STK2	2457	Putative serine/threonine protein kinase involved in regulation of ion transport across plasma membrane; enhances spermine uptake
	YJR105W			YJR105W					YJR105W		YJR105W				3		YJR105W	ADO1	ADenOsine kinase	adenosine kinase	1023	Adenosine kinase, required for the utilization of S-adenosylmethionine (AdoMet); may be involved in recycling adenosine produced through the methyl cycle
	YKL119C				YKL119C		YKL119C		YKL119C						3		YKL119C	VPH2	Vacuolar pH	CLS10 VMA12	648	Integral membrane protein required for vacuolar H+-ATPase (V-ATPase) function, although not an actual component of the V-ATPase complex; functions in the assembly of the V-ATPase; localized to the endoplasmic reticulum (ER)
	YKL134C						YKL134C		YKL134C		YKL134C				3		YKL134C	OCT1	OCTapeptidyl aminopeptidase	mitochondrial intermediate peptidase	2319	Mitochondrial intermediate peptidase, cleaves destabilizing N-terminal residues of a subset of proteins upon import, after their cleavage by mitochondrial processing peptidase (Mas1p-Mas2p); may contribute to mitochondrial iron homeostasis
	YKR007W								YKR007W	YKR007W	YKR007W				3		YKR007W	MEH1	Multicopy suppressor of Ers1 Hygromycin B sensitivity	GSE2 EGO1	555	Component of the EGO complex, which is involved in the regulation of microautophagy, and of the GSE complex, which is required for proper sorting of amino acid permease Gap1p; loss results in a defect in vacuolar acidification
	YLR113W				YLR113W	YLR113W	YLR113W								3		YLR113W	HOG1	High Osmolarity Glycerol response	SSK3	1308	Mitogen-activated protein kinase involved in osmoregulation; controls global reallocation of RNA Pol II in response to osmotic shock; acts via three independent osmosensors; mitophagy-specific regulator; mediates the recruitment and activation of RNA Pol II at Hot1p-dependent promoters; localization regulated by Ptp2p and Ptp3p; protein abundance increases in response to DNA replication stress
	YLR447C						YLR447C		YLR447C		YLR447C				3		YLR447C	VMA6			1038	Subunit d of the five-subunit V0 integral membrane domain of vacuolar H+-ATPase (V-ATPase), an electrogenic proton pump found in the endomembrane system; stabilizes VO subunits; required for V1 domain assembly on the vacuolar membrane
	YNL079C			YNL079C					YNL079C		YNL079C				3		YNL079C	TPM1	TroPoMyosin	tropomyosin	600	Major isoform of tropomyosin; binds to and stabilizes actin cables and filaments, which direct polarized cell growth and the distribution of several organelles; acetylated by the NatB complex and acetylated form binds actin most efficiently
	YNL225C			YNL225C			YNL225C		YNL225C						3		YNL225C	CNM67	Chaotic Nuclear Migration		1746	Component of the spindle pole body outer plaque; required for spindle orientation and mitotic nuclear migration; CNM67 has a paralog, ADY3, that arose from the whole genome duplication
	YOR209C			YOR209C			YOR209C		YOR209C						3		YOR209C	NPT1	Nicotinate PhosphoribosylTransferase	nicotinate phosphoribosyltransferase	1290	Nicotinate phosphoribosyltransferase, acts in the salvage pathway of NAD+ biosynthesis; required for silencing at rDNA and telomeres and has a role in silencing at mating-type loci; localized to the nucleus
	YOR332W				YOR332W		YOR332W				YOR332W				3		YOR332W	VMA4			702	Subunit E of the V1 domain of the vacuolar H+-ATPase (V-ATPase); V-ATPase is an electrogenic proton pump found throughout the endomembrane system; V1 domain has eight subunits; required for the V1 domain to assemble onto the vacuolar membrane; protein abundance increases in response to DNA replication stress
	YBR127C						YBR127C				YBR127C				2		YBR127C	VMA2	Vacuolar Membrane Atpase	ATPSV VAT2	1554	Subunit B of the eight-subunit V1 peripheral membrane domain of the vacuolar H+-ATPase (V-ATPase), an electrogenic proton pump found throughout the endomembrane system; contains nucleotide binding sites; also detected in the cytoplasm; protein abundance increases in response to DNA replication stress
	YCL016C			YCL016C					YCL016C						2		YCL016C	DCC1	Defective in sister Chromatid Cohesion		1143	Subunit of a complex with Ctf8p and Ctf18p that shares some components with Replication Factor C, required for sister chromatid cohesion and telomere length maintenance
	YDL035C						YDL035C		YDL035C						2		YDL035C	GPR1	G-Protein coupled Receptor		2886	Plasma membrane G protein coupled receptor (GPCR) that interacts with the heterotrimeric G protein alpha subunit, Gpa2p, and with Plc1p; sensor that integrates nutritional signals with the modulation of cell fate via PKA and cAMP synthesis
	YDR268W				YDR268W				YDR268W						2		YDR268W	MSW1	Mitochondrial aminoacyl-tRNA Synthetase, tryptophan (W)	tryptophan--tRNA ligase MSW1 mitochondrial tryptophanyl-tRNA synthetase	1140	Mitochondrial tryptophanyl-tRNA synthetase
	YDR369C			YDR369C					YDR369C						2		YDR369C	XRS2	X-Ray Sensitive		2565	Protein required for DNA repair; component of the Mre11 complex, which is involved in double strand breaks, meiotic recombination, telomere maintenance, and checkpoint signaling
	YDR456W				YDR456W	YDR456W									2		YDR456W	NHX1	Na+/H+ eXchanger	VPL27 NHA2 VPS44	1902	Na+/H+ and K+/H+ exchanger, required for intracellular sequestration of Na+ and K+; located in the vacuole and late endosome compartments; required for osmotolerance to acute hypertonic shock and for vacuolar fusion
	YDR457W						YDR457W		YDR457W						2		YDR457W	TOM1	Temperature dependent Organization in Mitotic nucleus	E3 ubiquitin-protein ligase TOM1	9807	E3 ubiquitin ligase of the hect-domain class; has a role in mRNA export from the nucleus and may regulate transcriptional coactivators; involved in degradation of excess histones; interacts with Dia2p and is required for Dia2p degradation; required to target Cdc6p for ubiquitin-mediated destruction during G1 phase
	YEL013W								YEL013W	YEL013W					2		YEL013W	VAC8	VACuole related	YEB3	1737	Phosphorylated and palmitoylated vacuolar membrane protein that interacts with Atg13p, required for the cytoplasm-to-vacuole targeting (Cvt) pathway; interacts with Nvj1p to form nucleus-vacuole junctions
	YJL056C				YJL056C		YJL056C								2		YJL056C	ZAP1	Zinc-responsive Activator Protein	ZRG10	2643	Zinc-regulated transcription factor; binds to zinc-responsive promoters to induce transcription of certain genes in presence of zinc, represses other genes in low zinc; regulates its own transcription; contains seven zinc-finger domains
	YJL128C				YJL128C	YJL128C									2		YJL128C	PBS2	Polymyxin B Sensitivity	SSK4 HOG4 SFS4	2007	MAP kinase kinase of the HOG signaling pathway; activated under severe osmotic stress; mitophagy-specific regulator; plays a role in regulating Ty1 transposition
	YKL197C								YKL197C		YKL197C				2		YKL197C	PEX1	PEroXin	AAA family ATPase peroxin 1 PAS1	3132	AAA-peroxin that heterodimerizes with AAA-peroxin Pex6p and participates in the recycling of peroxisomal signal receptor Pex5p from the peroxisomal membrane to the cystosol; induced by oleic acid and upregulated during anaerobiosis
	YKR082W			YKR082W					YKR082W						2		YKR082W	NUP133	NUclear Pore	RAT3	3474	Subunit of the Nup84p subcomplex of the nuclear pore complex (NPC); contributes to nucleocytoplasmic transport and NPC biogenesis and is involved in establishment of a normal nucleocytoplasmic concentration gradient of the GTPase Gsp1p; also plays roles in several processes that may require localization of genes or chromosomes at the nuclear periphery, including double-strand break repair, transc…
	YLL007C					YLL007C					YLL007C				2		YLL007C	YLL007C			1998	Putative protein of unknown function; green fluorescent protein (GFP)-fusion protein localizes to the cytoplasm; YLL007C is not an essential gene
	YML048W					YML048W			YML048W						2		YML048W	GSF2	Glucose Signaling Factor	ECM6	1212	ER localized integral membrane protein that may promote secretion of certain hexose transporters, including Gal2p; involved in glucose-dependent repression
	YOL004W								YOL004W		YOL004W				2		YOL004W	SIN3	Switch INdependent	UME4 RPD1 GAM2 CPE1 SDI1 SDS16	4611	Component of the Sin3p-Rpd3p histone deacetylase complex, involved in transcriptional repression and activation of diverse processes, including mating-type switching and meiosis; involved in the maintenance of chromosomal integrity
	YOL087C						YOL087C			YOL087C					2		YOL087C	DUF1	DUB-associated Factor 1		3351	Ubiquitin-binding protein of unknown function; contains one WD40 repeat in a beta-propeller fold; green fluorescent protein (GFP)-fusion protein localizes to the cytoplasm; homolog of human WDR48/UAF1, which is involved in regulating the Fanconi anemia pathway; deletion mutant is sensitive to various chemicals including phenanthroline, sanguinarine, and nordihydroguaiaretic acid
	YPL180W								YPL180W		YPL180W				2		YPL180W	TCO89	Tor Complex One		2400	Subunit of TORC1 (Tor1p or Tor2p-Kog1p-Lst8p-Tco89p), a complex that regulates growth in response to nutrient availability; cooperates with Ssd1p in the maintenance of cellular integrity; deletion strains are hypersensitive to rapamycin
	YPR036W						YPR036W				YPR036W				2		YPR036W	VMA13		CLS11	1437	Subunit H of the eight-subunit V1 peripheral membrane domain of the vacuolar H+-ATPase (V-ATPase), an electrogenic proton pump found throughout the endomembrane system; serves as an activator or a structural stabilizer of the V-ATPase
	YDR080W										YDR080W				1		YDR080W	VPS41	Vacuolar Protein Sorting	SVL2 VPL20 VAM2 FET2 CVT8	2979	Vacuolar membrane protein that is a subunit of the homotypic vacuole fusion and vacuole protein sorting (HOPS) complex; essential for membrane docking and fusion at the Golgi-to-endosome and endosome-to-vacuole stages of protein transport
	YDR202C										YDR202C				1		YDR202C	RAV2	Regulator of (H+)-ATPase in Vacuolar membrane		1056	Subunit of RAVE (Rav1p, Rav2p, Skp1p), a complex that associates with the V1 domain of the vacuolar membrane (H+)-ATPase (V-ATPase) and promotes assembly and reassembly of the holoenzyme
	YDR247W					YDR247W									1		YDR247W	VHS1	Viable in a Hal3 Sit4 background		1386	Cytoplasmic serine/threonine protein kinase; identified as a high-copy suppressor of the synthetic lethality of a sis2 sit4 double mutant, suggesting a role in G1/S phase progression; homolog of Sks1p
	YDR289C							YDR289C							1		YDR289C	RTT103	Regulator of Ty1 Transposition		1230	Protein that interacts with exonuclease Rat1p and Rai1p and plays a role in transcription termination by RNA polymerase II, has an RPR domain (carboxy-terminal domain interacting domain); also involved in regulation of Ty1 transposition
	YDR433W										YDR433W				1		YDR433W	YDR433W		KRE22	441	Dubious open reading frame unlikely to encode a functional protein, based on available experimental and comparative sequence data
	YEL044W								YEL044W						1		YEL044W	IES6	Ino Eighty Subunit		501	Protein that associates with the INO80 chromatin remodeling complex under low-salt conditions; human ortholog INO80C is a member of the human INO80 complex; implicated in DNA repair based on genetic interactions with RAD52 epistasis genes
	YEL050C								YEL050C						1		YEL050C	RML2	Ribosomal Mitochondrial Large	mitochondrial 54S ribosomal protein RML2	1182	Mitochondrial ribosomal protein of the large subunit, has similarity to E. coli L2 ribosomal protein; fat21 mutant allele causes inability to utilize oleate and may interfere with activity of the Adr1p transcription factor
	YER020W					YER020W									1		YER020W	GPA2	G Protein Alpha subunit	SSP101	1350	Nucleotide binding alpha subunit of the heterotrimeric G protein that interacts with the receptor Gpr1p, has signaling role in response to nutrients; green fluorescent protein (GFP)-fusion protein localizes to the cell periphery
	YHL020C				YHL020C										1		YHL020C	OPI1	OverProducer of Inositol		1215	Transcriptional regulator of a variety of genes; phosphorylation by protein kinase A stimulates Opi1p function in negative regulation of phospholipid biosynthetic genes; involved in telomere maintenance
	YJR033C										YJR033C				1		YJR033C	RAV1	Regulator of (H+)-ATPase in Vacuolar membrane	SOI3	4074	Subunit of the RAVE complex (Rav1p, Rav2p, Skp1p), which promotes assembly of the V-ATPase holoenzyme; required for transport between the early and late endosome/PVC and for localization of TGN membrane proteins; potential Cdc28p substrate
	YML103C										YML103C				1		YML103C	NUP188	NUclear Pore		4968	Subunit of the inner ring of the nuclear pore complex (NPC); contributes to NPC organization and nucleocytoplasmic transport; homologous to human NUP188
	YMR116C								YMR116C						1		YMR116C	ASC1	Absence of growth Suppressor of Cyp1	CPC2 NAD1	1233	G-protein beta subunit and guanine nucleotide dissociation inhibitor for Gpa2p; ortholog of RACK1 that inhibits translation; core component of the small (40S) ribosomal subunit; regulates P-body formation induced by replication stress; represses Gcn4p in the absence of amino acid starvation
	YMR123W									YMR123W					1		YMR123W	PKR1	Pichia farinosa Killer toxin Resistance		369	V-ATPase assembly factor; functions with other V-ATPase assembly factors in the ER to efficiently assemble the V-ATPase membrane sector (V0); protein abundance increases in response to DNA replication stress
	YMR263W				YMR263W										1		YMR263W	SAP30	SIT4 protein phosphatase Associated Protein		606	Subunit of a histone deacetylase complex, along with Rpd3p and Sin3p, that is involved in silencing at telomeres, rDNA, and silent mating-type loci; involved in telomere maintenance
	YNL076W										YNL076W				1		YNL076W	MKS1	Multicopy Kinase Suppressor	LYS80	1755	Pleiotropic negative transcriptional regulator involved in Ras-CAMP and lysine biosynthetic pathways and nitrogen regulation; involved in retrograde (RTG) mitochondria-to-nucleus signaling
	YOR080W								YOR080W						1		YOR080W	DIA2	Digs Into Agar	DNA-binding SCF ubiquitin ligase subunit DIA2 YOR29-31	2199	Origin-binding F-box protein; forms an SCF ubiquitin ligase complex with Skp1p and Cdc53p; plays a role in DNA replication; plays a role in transcription; required for correct assembly of RSC complex, correct RSC-mediated transcription regulation, and correct nucleosome positioning; involved in invasive and pseudohyphal growth; required to target Cdc6p for ubiquitin-mediated destruction during G1…
	YOR221C								YOR221C						1		YOR221C	MCT1	Malonyl-CoA:ACP Transferase	[acyl-carrier-protein] S-malonyltransferase	1083	Predicted malonyl-CoA:ACP transferase, putative component of a type-II mitochondrial fatty acid synthase that produces intermediates for phospholipid remodeling
	YOR265W										YOR265W				1		YOR265W	RBL2	Rescues Beta-tubulin Lethality		321	Protein involved in microtubule morphogenesis; required for protection from excess free beta-tubulin; proposed to be involved the folding of beta-tubulin; similar to mouse beta-tubulin cofactor A; protein abundance increases in response to DNA replication stress
	YPL254W								YPL254W						1		YPL254W	HFI1	Histone H2A Functional Interactor	SUP110 ADA1 GAN1 SRM12	1467	Adaptor protein required for structural integrity of the SAGA complex, a histone acetyltransferase-coactivator complex that is involved in global regulation of gene expression through acetylation and transcription functions
	YBR131W														0		YBR131W	CCZ1	Calcium Caffeine Zinc sensitivity	CVT16	2115	Protein involved in vacuolar assembly, essential for autophagy and the cytoplasm-to-vacuole pathway
	YDL076C														0		YDL076C	RXT3			885	Subunit of the RPD3L complex; involved in histone deacetylation; protein abundance increases in response to DNA replication stress
	YDL117W														0		YDL117W	CYK3	CYtoKinesis		2658	SH3-domain protein located in the bud neck and cytokinetic actin ring; mutant phenotype and genetic interactions suggest a role in cytokinesis; relocalizes from bud neck to nucleus upon DNA replication stress; activator of Chs2p; suppressor of growth and cytokinesis defects of chs2 phospho-mutants
	YDR022C														0		YDR022C	ATG31	AuTophaGy related	CIS1	591	Autophagy-specific protein required for autophagosome formation; may form a complex with Atg17p and Atg29p that localizes other proteins to the pre-autophagosomal structure; high-copy suppressor of CIK1 deletion
	YER185W														0		YER185W	PUG1	Protoporphyrin Uptake Gene		912	Plasma membrane protein with roles in the uptake of protoprophyrin IX and the efflux of heme; expression is induced under both low-heme and low-oxygen conditions; member of the fungal lipid-translocating exporter (LTE) family of proteins
	YFL012W														0		YFL012W	YFL012W			447	Putative protein of unknown function; transcribed during sporulation; null mutant exhibits increased resistance to rapamycin
	YFR053C														0		YFR053C	HXK1	HeXoKinase	hexokinase 1	1458	Hexokinase isoenzyme 1; a cytosolic protein that catalyzes phosphorylation of glucose during glucose metabolism; expression is highest during growth on non-glucose carbon sources; glucose-induced repression involves hexokinase Hxk2p; HXK1 has a paralog, HXK2, that arose from the whole genome duplication
	YHR171W														0		YHR171W	ATG7	AuTophaGy related	CVT2 APG11 APG7	1893	Autophagy-related protein and dual specificity member of the E1 family of ubiquitin-activating enzymes; mediates the conjugation of Atg12p with Atg5p and Atg8p with phosphatidylethanolamine, required steps in autophagosome formation
	YJL036W														0		YJL036W	SNX4	Sorting NeXin	ATG24 CVT13	1272	Sorting nexin, involved in retrieval of late-Golgi SNAREs from post-Golgi endosomes to the trans-Golgi network and in cytoplasm to vacuole transport; contains a PX phosphoinositide-binding domain; forms complexes with Snx41p and with Atg20p
	YOR267C														0		YOR267C	HRK1	Hygromycin Resistance Kinase		2280	Protein kinase; implicated in activation of the plasma membrane H(+)-ATPase Pma1p in response to glucose metabolism; plays a role in ion homeostasis; protein abundance increases in response to DNA replication stress
	Total similar genes	0	1	20	30	21	32	1	55	13	47	0	2	1			93
	Total genes per study	17	5	302	450	508	647	120	1455	875	964	12	19	3
	%	0	0.2	0.0662252	0.0666667	0.0413386	0.049459	0.00833333	0.0378007	0.0148571	0.0487552	0	0.105263	0.333333
	p	0.734085	0.0837209	1.98073e-07	6.25496e-11	0.000130301	2.2985e-08	0.248365	2.16731e-10	0.0878223	1.85074e-12	0.804043	0.0404712	0.0520708
	p(cumulative)	0.734085	0.0837209	0.996485	0.999807	0.999873	0.999996	0.248365	1	0.271879	1	0.804043	0.287746	0.734085
p(cumulative) values (in bold)
	0	0.734085										0.804043
	1		0.0837209	0.0206744	0.00174955	0.000626037	4.78436e-05	0.248365	1.19683e-12	5.27445e-07	8.2855e-08		0.247275	0.734085
	2			0.0599367	0.00780796	0.00319484	0.000320858		2.20946e-11	5.0453e-06	8.92152e-07		0.0404712
	3			0.114177	0.0229218	0.0107278	0.00141642		2.6871e-10	3.17803e-05	6.32651e-06		0.287746
	4			0.160763	0.0497918	0.026661	0.00462981		2.42173e-09	0.000148283	3.32349e-05
	5			0.178437	0.0853567	0.052303	0.0119508		1.72498e-08	0.000546589	0.000137945
	6			0.16261	0.120271	0.0843586	0.025373		1.01143e-07	0.00165783	0.00047116
	7			0.125124	0.143253	0.115044	0.0455679		5.02064e-07	0.00425504	0.00136196
	8			0.0829776	0.147217	0.135402	0.0706574		2.15352e-06	0.00943307	0.00340084
	9			0.0481709	0.132589	0.139698	0.0960833		8.10751e-06	0.0183471	0.00745107
	10			0.0247822	0.105945	0.127907	0.116001		2.71212e-05	0.0316941	0.0145008
	11			0.0114111	0.0758548	0.104963	0.125575		8.14172e-05	0.0491125	0.0253171
	12			0.0047411	0.0490624	0.0778324	0.122889		0.000221131	0.0688251	0.0399779
	13			0.0017896	0.0288629	0.0525078	0.109459		0.000547109	0.0878223	0.0574877
	14			0.00061725	0.0155334	0.0324142	0.0892535		0.00124021	0.271879	0.0757161
	15			0.000195499	0.00768558	0.0184013	0.0669562		0.00258864		0.0917938
	16			5.71039e-05	0.00351104	0.00964774	0.0464099		0.0049965		0.102876
	17			1.544e-05	0.00148651	0.00468914	0.0298341		0.00895171		0.106984
	18			3.87718e-06	0.000585201	0.00211974	0.0178454		0.0149356		0.103576
	19			9.06849e-07	0.000214838	0.000893834	0.0099614		0.0232749		0.0936277
	20			1.98073e-07	7.37413e-05	0.000352488	0.00520259		0.0339643		0.0792278
	21			0.996485	2.37197e-05	0.000130301	0.00254818		0.0465198		0.0629054
	22				7.16491e-06	0.999873	0.00117289		0.0599291		0.0469612
	23				2.03622e-06		0.000508291		0.0727505		0.0330251
	24				5.45365e-07		0.000207745		0.0833621		0.021915
	25				1.37867e-07		8.02007e-05		0.0903026		0.0137433
	26				3.29416e-08		2.92857e-05		0.0926054		0.00815648
	27				7.44883e-09		1.01278e-05		0.090017		0.00458692
	28				1.59584e-09		3.32085e-06		0.0830357		0.00244707
	29				3.24262e-10		1.03351e-06		0.0727631		0.00123974
	30				6.25496e-11		3.0558e-07		0.0606286		0.000597025
	31				0.999807		8.59119e-08		0.0480774		0.000273529
	32						2.2985e-08		0.0363114		0.000119318
	33						0.999996		0.0261394		4.95923e-05
	34								0.0179465		1.9652e-05
	35								0.0117585		7.42916e-06
	36								0.00735598		2.68066e-06
	37								0.00439594		9.23676e-07
	38								0.00251056		3.04058e-07
	39								0.00137075		9.5656e-08
	40								0.000715739		2.87694e-08
	41								0.000357507		8.27432e-09
	42								0.000170864		2.27626e-09
	43								7.81519e-05		5.99078e-10
	44								3.42151e-05		1.50864e-10
	45								1.43396e-05		3.6356e-11
	46								5.75344e-06		8.38476e-12
	47								2.21009e-06		1.85074e-12
	48								8.12794e-07		1
	49								2.86171e-07
	50								9.64514e-08
	51								3.11158e-08
	52								9.60667e-09
	53								2.83791e-09
	54								8.01966e-10
	55								2.16731e-10
									1

## Sheet: Genes absent in SGD & LIT FRYG
	Absent in LIT_FRYG	Absent inSGD_FRYG
	Systematic Name	Systematic Name	Standard Name	Gene Acronym description	Alias	Length	Description
	YJR105W	YJR105W	ADO1	ADenOsine kinase	adenosine kinase	1023	Adenosine kinase, required for the utilization of S-adenosylmethionine (AdoMet); may be involved in recycling adenosine produced through the methyl cycle
	YMR116C	YMR116C	ASC1	Absence of growth Suppressor of Cyp1	CPC2 NAD1	1233	G-protein beta subunit and guanine nucleotide dissociation inhibitor for Gpa2p; ortholog of RACK1 that inhibits translation; core component of the small (40S) ribosomal subunit; regulates P-body formation induced by replication stress; represses Gcn4p in the absence of amino acid starvation
	YHR171W	YHR171W	ATG7	AuTophaGy related	CVT2 APG11 APG7	1893	Autophagy-related protein and dual specificity member of the E1 family of ubiquitin-activating enzymes; mediates the conjugation of Atg12p with Atg5p and Atg8p with phosphatidylethanolamine, required steps in autophagosome formation
	YFL023W	YFL023W	BUD27	BUD site selection	URI1	2391	Unconventional prefoldin protein involved in translation initiation; mutants have inappropriate expression of nutrient sensitive genes due to translational derepression of Gcn4p transcription factor; diploid mutants show random budding
	YCR063W	YCR063W	BUD31	BUD site selection	CWC14	474	Component of the SF3b subcomplex of the U2 snRNP; diploid mutants display a random budding pattern instead of the wild-type bipolar pattern; facilitates passage through G1/S Start, but is not required for G2/M transition or exit from mitosis
	YBR131W	YBR131W	CCZ1	Calcium Caffeine Zinc sensitivity	CVT16	2115	Protein involved in vacuolar assembly, essential for autophagy and the cytoplasm-to-vacuole pathway
	YNL225C	YNL225C	CNM67	Chaotic Nuclear Migration		1746	Component of the spindle pole body outer plaque; required for spindle orientation and mitotic nuclear migration; CNM67 has a paralog, ADY3, that arose from the whole genome duplication
	YCL016C	YCL016C	DCC1	Defective in sister Chromatid Cohesion		1143	Subunit of a complex with Ctf8p and Ctf18p that shares some components with Replication Factor C, required for sister chromatid cohesion and telomere length maintenance
	YDR069C	YDR069C	DOA4	Degradation Of Alpha	UBP4 DOS1 MUT4 NPI2 SSV7	2781	Ubiquitin isopeptidase, required for recycling ubiquitin from proteasome-bound ubiquitinated intermediates, acts at the late endosome/prevacuolar compartment to recover ubiquitin from ubiquitinated membrane proteins en route to the vacuole
	YGL043W	YGL043W	DST1	DNA Strand Transfer	S-II SII P37 PPR2 TFIIS	930	General transcription elongation factor TFIIS, enables RNA polymerase II to read through blocks to elongation by stimulating cleavage of nascent transcripts stalled at transcription arrest sites; maintains RNAPII elongation activity on ribosomal protein genes during conditions of transcriptional stress
	YOL087C	YOL087C	DUF1	DUB-associated Factor 1		3351	Ubiquitin-binding protein of unknown function; contains one WD40 repeat in a beta-propeller fold; green fluorescent protein (GFP)-fusion protein localizes to the cytoplasm; homolog of human WDR48/UAF1, which is involved in regulating the Fanconi anemia pathway; deletion mutant is sensitive to various chemicals including phenanthroline, sanguinarine, and nordihydroguaiaretic acid
	YML008C	YML008C	ERG6	ERGosterol biosynthesis	SED6 VID1 sterol 24-C-methyltransferase ISE1 LIS1	1152	Delta(24)-sterol C-methyltransferase, converts zymosterol to fecosterol in the ergosterol biosynthetic pathway by methylating position C-24; localized to both lipid particles and mitochondrial outer membrane
	YER020W	YER020W	GPA2	G Protein Alpha subunit	SSP101	1350	Nucleotide binding alpha subunit of the heterotrimeric G protein that interacts with the receptor Gpr1p, has signaling role in response to nutrients; green fluorescent protein (GFP)-fusion protein localizes to the cell periphery
	YML048W	YML048W	GSF2	Glucose Signaling Factor	ECM6	1212	ER localized integral membrane protein that may promote secretion of certain hexose transporters, including Gal2p; involved in glucose-dependent repression
	YPL254W	YPL254W	HFI1	Histone H2A Functional Interactor	SUP110 ADA1 GAN1 SRM12	1467	Adaptor protein required for structural integrity of the SAGA complex, a histone acetyltransferase-coactivator complex that is involved in global regulation of gene expression through acetylation and transcription functions
	YLR113W	YLR113W	HOG1	High Osmolarity Glycerol response	SSK3	1308	Mitogen-activated protein kinase involved in osmoregulation; controls global reallocation of RNA Pol II in response to osmotic shock; acts via three independent osmosensors; mitophagy-specific regulator; mediates the recruitment and activation of RNA Pol II at Hot1p-dependent promoters; localization regulated by Ptp2p and Ptp3p; protein abundance increases in response to DNA replication stress
	YOR267C	YOR267C	HRK1	Hygromycin Resistance Kinase		2280	Protein kinase; implicated in activation of the plasma membrane H(+)-ATPase Pma1p in response to glucose metabolism; plays a role in ion homeostasis; protein abundance increases in response to DNA replication stress
	YFR053C	YFR053C	HXK1	HeXoKinase	hexokinase 1	1458	Hexokinase isoenzyme 1; a cytosolic protein that catalyzes phosphorylation of glucose during glucose metabolism; expression is highest during growth on non-glucose carbon sources; glucose-induced repression involves hexokinase Hxk2p; HXK1 has a paralog, HXK2, that arose from the whole genome duplication
	YEL044W	YEL044W	IES6	Ino Eighty Subunit		501	Protein that associates with the INO80 chromatin remodeling complex under low-salt conditions; human ortholog INO80C is a member of the human INO80 complex; implicated in DNA repair based on genetic interactions with RAD52 epistasis genes
	YJL124C	YJL124C	LSM1	Like SM	SPB8	519	Lsm (Like Sm) protein; forms heteroheptameric complex (with Lsm2p, Lsm3p, Lsm4p, Lsm5p, Lsm6p, and Lsm7p) involved in degradation of cytoplasmic mRNAs; forms cytoplasmic foci upon DNA replication stress
	YOR221C	YOR221C	MCT1	Malonyl-CoA:ACP Transferase	[acyl-carrier-protein] S-malonyltransferase	1083	Predicted malonyl-CoA:ACP transferase, putative component of a type-II mitochondrial fatty acid synthase that produces intermediates for phospholipid remodeling
	YKR007W	YKR007W	MEH1	Multicopy suppressor of Ers1 Hygromycin B sensitivity	GSE2 EGO1	555	Component of the EGO complex, which is involved in the regulation of microautophagy, and of the GSE complex, which is required for proper sorting of amino acid permease Gap1p; loss results in a defect in vacuolar acidification
	YNL076W	YNL076W	MKS1	Multicopy Kinase Suppressor	LYS80	1755	Pleiotropic negative transcriptional regulator involved in Ras-CAMP and lysine biosynthetic pathways and nitrogen regulation; involved in retrograde (RTG) mitochondria-to-nucleus signaling
	YDR268W	YDR268W	MSW1	Mitochondrial aminoacyl-tRNA Synthetase, tryptophan (W)	tryptophan--tRNA ligase MSW1 mitochondrial tryptophanyl-tRNA synthetase	1140	Mitochondrial tryptophanyl-tRNA synthetase
	YDR456W	YDR456W	NHX1	Na+/H+ eXchanger	VPL27 NHA2 VPS44	1902	Na+/H+ and K+/H+ exchanger, required for intracellular sequestration of Na+ and K+; located in the vacuole and late endosome compartments; required for osmotolerance to acute hypertonic shock and for vacuolar fusion
	YOR209C	YOR209C	NPT1	Nicotinate PhosphoribosylTransferase	nicotinate phosphoribosyltransferase	1290	Nicotinate phosphoribosyltransferase, acts in the salvage pathway of NAD+ biosynthesis; required for silencing at rDNA and telomeres and has a role in silencing at mating-type loci; localized to the nucleus
	YKR082W	YKR082W	NUP133	NUclear Pore	RAT3	3474	Subunit of the Nup84p subcomplex of the nuclear pore complex (NPC); contributes to nucleocytoplasmic transport and NPC biogenesis and is involved in establishment of a normal nucleocytoplasmic concentration gradient of the GTPase Gsp1p; also plays roles in several processes that may require localization of genes or chromosomes at the nuclear periphery, including double-strand break repair, transc…
	YKL134C	YKL134C	OCT1	OCTapeptidyl aminopeptidase	mitochondrial intermediate peptidase	2319	Mitochondrial intermediate peptidase, cleaves destabilizing N-terminal residues of a subset of proteins upon import, after their cleavage by mitochondrial processing peptidase (Mas1p-Mas2p); may contribute to mitochondrial iron homeostasis
	YHL020C	YHL020C	OPI1	OverProducer of Inositol		1215	Transcriptional regulator of a variety of genes; phosphorylation by protein kinase A stimulates Opi1p function in negative regulation of phospholipid biosynthetic genes; involved in telomere maintenance
	YBR279W	YBR279W	PAF1	RNA Polymerase II Associated Factor		1338	Component of the Paf1p complex involved in transcription elongation; binds to and modulates the activity of RNA polymerases I and II; required for expression of a subset of genes, including cell cycle-regulated genes; involved in SER3 repression by helping to maintain SRG1 transcription-dependent nucleosome occupancy; homolog of human PD2/hPAF1
	YCR077C	YCR077C	PAT1	Protein Associated with Topoisomerase II	MRT1	2391	Deadenylation-dependent mRNA-decapping factor; also required for faithful chromosome transmission, maintenance of rDNA locus stability, and protection of mRNA 3'-UTRs from trimming; associated with topoisomerase II; functionally linked to Pab1p; forms cytoplasmic foci upon DNA replication stress
	YJL128C	YJL128C	PBS2	Polymyxin B Sensitivity	SSK4 HOG4 SFS4	2007	MAP kinase kinase of the HOG signaling pathway; activated under severe osmotic stress; mitophagy-specific regulator; plays a role in regulating Ty1 transposition
	YMR123W	YMR123W	PKR1	Pichia farinosa Killer toxin Resistance		369	V-ATPase assembly factor; functions with other V-ATPase assembly factors in the ER to efficiently assemble the V-ATPase membrane sector (V0); protein abundance increases in response to DNA replication stress
	YPL268W	YPL268W	PLC1	PhosphoLipase C	phosphatidylinositol phospholipase C	2610	Phospholipase C, hydrolyzes phosphatidylinositol 4,5-biphosphate (PIP2) to generate the signaling molecules inositol 1,4,5-triphosphate (IP3) and 1,2-diacylglycerol (DAG); involved in regulating many cellular processes
	YDL035C	YDL035C	GPR1	G-Protein coupled Receptor		2886	Plasma membrane G protein coupled receptor (GPCR) that interacts with the heterotrimeric G protein alpha subunit, Gpa2p, and with Plc1p; sensor that integrates nutritional signals with the modulation of cell fate via PKA and cAMP synthesis
	YER185W	YER185W	PUG1	Protoporphyrin Uptake Gene		912	Plasma membrane protein with roles in the uptake of protoprophyrin IX and the efflux of heme; expression is induced under both low-heme and low-oxygen conditions; member of the fungal lipid-translocating exporter (LTE) family of proteins
	YJR033C	YJR033C	RAV1	Regulator of (H+)-ATPase in Vacuolar membrane	SOI3	4074	Subunit of the RAVE complex (Rav1p, Rav2p, Skp1p), which promotes assembly of the V-ATPase holoenzyme; required for transport between the early and late endosome/PVC and for localization of TGN membrane proteins; potential Cdc28p substrate
	YDR202C	YDR202C	RAV2	Regulator of (H+)-ATPase in Vacuolar membrane		1056	Subunit of RAVE (Rav1p, Rav2p, Skp1p), a complex that associates with the V1 domain of the vacuolar membrane (H+)-ATPase (V-ATPase) and promotes assembly and reassembly of the holoenzyme
	YOR265W	YOR265W	RBL2	Rescues Beta-tubulin Lethality		321	Protein involved in microtubule morphogenesis; required for protection from excess free beta-tubulin; proposed to be involved the folding of beta-tubulin; similar to mouse beta-tubulin cofactor A; protein abundance increases in response to DNA replication stress
	YEL050C	YEL050C	RML2	Ribosomal Mitochondrial Large	mitochondrial 54S ribosomal protein RML2	1182	Mitochondrial ribosomal protein of the large subunit, has similarity to E. coli L2 ribosomal protein; fat21 mutant allele causes inability to utilize oleate and may interfere with activity of the Adr1p transcription factor
	YDR289C	YDR289C	RTT103	Regulator of Ty1 Transposition		1230	Protein that interacts with exonuclease Rat1p and Rai1p and plays a role in transcription termination by RNA polymerase II, has an RPR domain (carboxy-terminal domain interacting domain); also involved in regulation of Ty1 transposition
	YDL076C	YDL076C	RXT3			885	Subunit of the RPD3L complex; involved in histone deacetylation; protein abundance increases in response to DNA replication stress
	YMR263W	YMR263W	SAP30	SIT4 protein phosphatase Associated Protein		606	Subunit of a histone deacetylase complex, along with Rpd3p and Sin3p, that is involved in silencing at telomeres, rDNA, and silent mating-type loci; involved in telomere maintenance
	YOL004W	YOL004W	SIN3	Switch INdependent	UME4 RPD1 GAM2 CPE1 SDI1 SDS16	4611	Component of the Sin3p-Rpd3p histone deacetylase complex, involved in transcriptional repression and activation of diverse processes, including mating-type switching and meiosis; involved in the maintenance of chromosomal integrity
	YBR077C	YBR077C	SLM4	Synthetic Lethal with Mss4	GSE1 EGO3 NIR1	489	Component of the EGO complex, which is involved in the regulation of microautophagy, and of the GSE complex, which is required for proper sorting of amino acid permease Gap1p; gene exhibits synthetic genetic interaction with MSS4
	YAL047C	YAL047C	SPC72	Spindle Pole Component	LDB4	1869	Component of the cytoplasmic Tub4p (gamma-tubulin) complex, binds spindle pole bodies and links them to microtubules; has roles in astral microtubule formation and stabilization
	YGR063C	YGR063C	SPT4	SuPpressor of Ty's		309	Component of the universally conserved Spt4/5 complex (DSIF complex); the complex has multiple roles in concert with RNA polymerases I and II, including regulation of transcription elongation, RNA processing, quality control, and transcription-coupled DNA repair; Spt4p also localizes to kinetochores and heterochromatin and affects chromosome dynamics and silencing; required for transcription thro…
	YLR369W	YLR369W	SSQ1	Stress-Seventy subfamily Q	SSH1 Hsp70 family ATPase SSQ1 SSC2	1974	Mitochondrial hsp70-type molecular chaperone, required for assembly of iron/sulfur clusters into proteins at a step after cluster synthesis, and for maturation of Yfh1p, which is a homolog of human frataxin implicated in Friedreich's ataxia
	YDL185W	YDL185W	VMA1	Vacuolar Membrane Atpase	CLS8 TFP1	3216	Subunit A of the eight-subunit V1 peripheral membrane domain of the vacuolar H+-ATPase; protein precursor undergoes self-catalyzed splicing to yield the extein Tfp1p and the intein Vde (PI-SceI), which is a site-specific endonuclease
	YPR074C	YPR074C	TKL1	TransKetoLase	transketolase TKL1	2043	Transketolase; catalyzes conversion of xylulose-5-phosphate and ribose-5-phosphate to sedoheptulose-7-phosphate and glyceraldehyde-3-phosphate in the pentose phosphate pathway; needed for synthesis of aromatic amino acids; TKL1 has a paralog, TKL2, that arose from the whole genome duplication
	YDR457W	YDR457W	TOM1	Temperature dependent Organization in Mitotic nucleus	E3 ubiquitin-protein ligase TOM1	9807	E3 ubiquitin ligase of the hect-domain class; has a role in mRNA export from the nucleus and may regulate transcriptional coactivators; involved in degradation of excess histones; interacts with Dia2p and is required for Dia2p degradation; required to target Cdc6p for ubiquitin-mediated destruction during G1 phase
	YNL079C	YNL079C	TPM1	TroPoMyosin	tropomyosin	600	Major isoform of tropomyosin; binds to and stabilizes actin cables and filaments, which direct polarized cell growth and the distribution of several organelles; acetylated by the NatB complex and acetylated form binds actin most efficiently
	YDR074W	YDR074W	TPS2	Trehalose-6-phosphate PhoSphatase	HOG2 PFK3 trehalose-phosphatase TPS2	2691	Phosphatase subunit of the trehalose-6-P synthase/phosphatase complex; involved in synthesis of the storage carbohydrate trehalose; expression is induced by stress conditions and repressed by the Ras-cAMP pathway; protein abundance increases in response to DNA replication stress
	YJL129C	YJL129C	TRK1	TRansport of potassium (K)		3708	Component of the Trk1p-Trk2p potassium transport system; 180 kDa high affinity potassium transporter; phosphorylated in vivo and interacts physically with the phosphatase Ppz1p, suggesting Trk1p acitivy is regulated by phosphorylation
	YEL013W	YEL013W	VAC8	VACuole related	YEB3	1737	Phosphorylated and palmitoylated vacuolar membrane protein that interacts with Atg13p, required for the cytoplasm-to-vacuole targeting (Cvt) pathway; interacts with Nvj1p to form nucleus-vacuole junctions
	YOR106W	YOR106W	VAM3	VAcuolar Morphogenesis	PTH1	852	Syntaxin-like vacuolar t-SNARE that functions with Vam7p in vacuolar protein trafficking; mediates docking/fusion of late transport intermediates with the vacuole; has an acidic di-leucine sorting signal and C-terminal transmembrane region
	YDR247W	YDR247W	VHS1	Viable in a Hal3 Sit4 background		1386	Cytoplasmic serine/threonine protein kinase; identified as a high-copy suppressor of the synthetic lethality of a sis2 sit4 double mutant, suggesting a role in G1/S phase progression; homolog of Sks1p
	YHR039C-A	YHR039C-A	VMA10		YHR039C-B YHR039BC	507	Subunit G of the eight-subunit V1 peripheral membrane domain of the vacuolar H+-ATPase (V-ATPase), an electrogenic proton pump found throughout the endomembrane system; involved in vacuolar acidification
	YPR036W	YPR036W	VMA13		CLS11	1437	Subunit H of the eight-subunit V1 peripheral membrane domain of the vacuolar H+-ATPase (V-ATPase), an electrogenic proton pump found throughout the endomembrane system; serves as an activator or a structural stabilizer of the V-ATPase
	YHR026W	YHR026W	VMA16	Vacuolar Membrane Atpase	PPA1	642	Subunit c'' of the vacuolar ATPase, which functions in acidification of the vacuole; one of three proteolipid subunits of the V0 domain
	YGR020C	YGR020C	VMA7			357	Subunit F of the eight-subunit V1 peripheral membrane domain of vacuolar H+-ATPase (V-ATPase), an electrogenic proton pump found throughout the endomembrane system; required for the V1 domain to assemble onto the vacuolar membrane
	YEL051W	YEL051W	VMA8	Vacuolar Membrane Atpase		771	Subunit D of the eight-subunit V1 peripheral membrane domain of the vacuolar H+-ATPase (V-ATPase), an electrogenic proton pump found throughout the endomembrane system; plays a role in the coupling of proton transport and ATP hydrolysis
	YOR270C	YOR270C	VPH1	Vacuolar pH		2523	Subunit a of vacuolar-ATPase V0 domain; one of two isoforms (Vph1p and Stv1p); Vph1p is located in V-ATPase complexes of the vacuole while Stv1p is located in V-ATPase complexes of the Golgi and endosomes; relative distribution to the vacuolar membrane decreases upon DNA replication stress
	YKL119C	YKL119C	VPH2	Vacuolar pH	CLS10 VMA12	648	Integral membrane protein required for vacuolar H+-ATPase (V-ATPase) function, although not an actual component of the V-ATPase complex; functions in the assembly of the V-ATPase; localized to the endoplasmic reticulum (ER)
	YDR080W	YDR080W	VPS41	Vacuolar Protein Sorting	SVL2 VPL20 VAM2 FET2 CVT8	2979	Vacuolar membrane protein that is a subunit of the homotypic vacuole fusion and vacuole protein sorting (HOPS) complex; essential for membrane docking and fusion at the Golgi-to-endosome and endosome-to-vacuole stages of protein transport
	YDR369C	YDR369C	XRS2	X-Ray Sensitive		2565	Protein required for DNA repair; component of the Mre11 complex, which is involved in double strand breaks, meiotic recombination, telomere maintenance, and checkpoint signaling
	YDR433W	YDR433W			KRE22	441	Dubious open reading frame unlikely to encode a functional protein, based on available experimental and comparative sequence data
	YFL012W	YFL012W				447	Putative protein of unknown function; transcribed during sporulation; null mutant exhibits increased resistance to rapamycin
	YGR064W	YGR064W				369	Dubious open reading frame unlikely to encode a protein, based on available experimental and comparative sequence data; partially overlaps the verified ORF SPT4/YGR063C
	YLL007C	YLL007C				1998	Putative protein of unknown function; green fluorescent protein (GFP)-fusion protein localizes to the cytoplasm; YLL007C is not an essential gene
	YJL056C	YJL056C	ZAP1	Zinc-responsive Activator Protein	ZRG10	2643	Zinc-regulated transcription factor; binds to zinc-responsive promoters to induce transcription of certain genes in presence of zinc, represses other genes in low zinc; regulates its own transcription; contains seven zinc-finger domains
	YGR285C	YGR285C	ZUO1		zuotin	1302	Ribosome-associated chaperone, functions in ribosome biogenesis and, in partnership with Ssz1p and SSb1/2, as a chaperone for nascent polypeptide chains; contains a DnaJ domain and functions as a J-protein partner for Ssb1p and Ssb2p

## Sheet: SGD_FRYG_subsets
		Utilization of glucose decreased (SGD_FRYG)	Fermentative growth decreased (SGD_FRYG)	Acidic pH resistance decreased (SGD_FRYG)	hyperosmotic stress resistence decreased (SGD_FRYG)	Oxidative stress resistance decreased (SGD_FRYG)	cold sensitivity increased (SGD_FRYG)	heat sensitivity increased (SGD_FRYG)	starvation resistance decreased (SGD_FRYG)	EtOH resistance decreased (SGD_FRYG)	Occurance of 93 FEG dataset (SGD_FRYG)	Systematic Name	Standard Name
	tolerance to freeze-thaw (LIT_FRYG)
															identified in 72 gene set
													Stuck mutants		absent in 72 gene set: functionally related.
	YPL268W	YPL268W	YPL268W		YPL268W	YPL268W		YPL268W		YPL268W	7	YPL268W	PLC1
			YDR074W	YDR074W	YDR074W	YDR074W		YDR074W		YDR074W	6	YDR074W	TPS2
			YLR369W		YLR369W	YLR369W	YLR369W	YLR369W		YLR369W	6	YLR369W	SSQ1
				YDR069C	YDR069C	YDR069C		YDR069C		YDR069C	5	YDR069C	DOA4
			YBR126C	YBR126C						YBR126C	3	YBR126C	TPS1
						YJR059W			YJR059W	YJR059W	3	YJR059W	PTK2
			YOR209C			YOR209C		YOR209C			3	YOR209C	NPT1
				YJL056C		YJL056C					2	YJL056C	ZAP1
								YOL004W		YOL004W	2	YOL004W	SIN3
													V (H+) ATPase
	YEL051W				YEL051W	YEL051W		YEL051W	YEL051W	YEL051W	5	YEL051W	VMA8
				YKL080W		YKL080W		YKL080W	YKL080W	YKL080W	5	YKL080W	VMA5
	YPL234C			YPL234C	YPL234C	YPL234C		YPL234C		YPL234C	5	YPL234C	VMA11
	YDL185W			YDL185W	YDL185W	YDL185W		YDL185W			4	YDL185W	VMA1
	YGR020C			YGR020C		YGR020C		YGR020C		YGR020C	4	YGR020C	VMA7
					YHR026W	YHR026W		YHR026W		YHR026W	4	YHR026W	VMA16
				YHR060W		YHR060W		YHR060W		YHR060W	4	YHR060W	VMA22
	YOR270C			YOR270C				YOR270C	YOR270C	YOR270C	4	YOR270C	VPH1
						YHR039C-A		YHR039C-A		YHR039C-A	3	YHR039C-A	VMA10
	YEL027W					YEL027W		YEL027W		YEL027W	3	YEL027W	VMA3
						YLR447C		YLR447C		YLR447C	3	YLR447C	VMA6
	YOR332W			YOR332W		YOR332W				YOR332W	3	YOR332W	VMA4
	YBR127C					YBR127C				YBR127C	2	YBR127C	VMA2
	YKL119C			YKL119C		YKL119C		YKL119C			3	YKL119C	VPH2
										YJR033C	1	YJR033C	RAV1
										YDR202C	1	YDR202C	RAV2
									YMR123W		1	YMR123W	PKR1
	YPR036W										0	YPR036W	VMA13
													Others
	YBR289W			YBR289W				YBR289W	YBR289W		3	YBR289W	SNF5
	YOR080W							YOR080W			1	YOR080W	DIA2
